# Supplementary material for: Analysis of Long Non-Coding RNA in Cryptosporidium parvum Reveals Significant Stage-Specific Antisense Transcription
Source: Front Cell Infect Microbiol. 2021 Jan 14;10:608298. doi: 10.3389/fcimb.2020.608298 (PMC7840661; doi:10.3389/fcimb.2020.608298)
Supplement: Supplementary file 3 [file DataSheet_3.xlsx]

## Sheet: S1-RNA-Seq&Mapping
ID*	Time point	Host	Condition	Total Cleaned Reads	Cryptosporidium Mapped Reads	Cryptosporidium Uniquely Mapped Reads	Cryptosporidium Uniquely Mapped Reads %	SRA	Bioproject	Cryptosporidium Uniquely Mapped Reads for mRNAs	Cryptosporidium Uniquely Mapped Reads for lncRNAs	Library Type
C. parvum
1B	oocyst	NA	extracellular	53715493	48451375	47857451	89.09	ERR1720383	PRJEB17685	39796388	656504	Poly(A)
2A	oocyst	NA	extracellular	6505824	6277470	6175903	94.93	ERR2433403	PRJEB25665	5140949	88532	Poly(A)
3D	0h	NA	extracellular	75411408	71663461	70533766	93.53	SRR8841055	PRJNA530692	62176828	1042192	Poly(A)
4D	0h	NA	extracellular	59982907	46396779	45587188	76	SRR8841054	PRJNA530692	40586890	641734	Poly(A)
5D	0h	NA	extracellular	76390129	59706525	58719291	76.87	SRR8841053	PRJNA530692	51978151	868401	Poly(A)
6A	0h	NA	extracellular	10279932	10020878	9983891	97.12	ERR2433395	PRJEB25665	8547153	177151	Poly(A)
7A	0h	NA	extracellular	6956607	6698517	6673293	95.93	ERR2433396	PRJEB25665	5816742	108547	Poly(A)
8A	0h	NA	extracellular	10330218	10091590	9975178	96.56	ERR2433399	PRJEB25665	8763943	168122	Poly(A)
9A	0h	NA	extracellular	9662063	9453362	9383437	97.12	ERR2433400	PRJEB25665	8123380	167291	Poly(A)
10A	2h	NA	extracellular	11021798	10687838	10581052	96	ERR2433389	PRJEB25665	9237343	147061	Poly(A)
11A	2h	NA	extracellular	9238485	8909595	8830708	95.59	ERR2433390	PRJEB25665	7735211	115684	Poly(A)
12A	2h	NA	extracellular	8660356	8361574	8269717	95.49	ERR2433391	PRJEB25665	7024113	153561	Poly(A)
13A	2h	NA	extracellular	9477910	9120593	9029227	95.27	ERR2433392	PRJEB25665	7686129	150827	Poly(A)
14A	2h	NA	extracellular	8854413	8602062	8515275	96.17	ERR2433393	PRJEB25665	7202671	154332	Poly(A)
15A	2h	NA	extracellular	9422879	9056329	8947246	94.95	ERR2433394	PRJEB25665	7717168	171293	Poly(A)
16A	2h	NA	extracellular	8213091	8002015	7934863	96.61	ERR2433397	PRJEB25665	6804673	142758	Poly(A)
17A	2h	NA	extracellular	8759878	8528617	8456542	96.54	ERR2433398	PRJEB25665	7239861	147189	Poly(A)
18A	2h	NA	extracellular	11465156	11162476	11063917	96.5	ERR2433401	PRJEB25665	9291835	218140	Poly(A)
19A	2h	NA	extracellular	8225175	8012143	7929005	96.4	ERR2433402	PRJEB25665	6736361	149292	Poly(A)
20D	24h	HCT-8	intracellular	78094442	2996758	2339619	2.99588	SRR8841058	PRJNA530692	2006202	19103	Poly(A)
21D	24h	HCT-8	intracellular	82113114	2354488	1902261	2.31663	SRR8841057	PRJNA530692	1792857	18861	Poly(A)
22D	24h	HCT-8	intracellular	82027067	2808056	2202233	2.68476	SRR8841056	PRJNA530692	1903983	21067	Poly(A)
23B	24h	IPEC	intracellular	62685295	1172215	1170285	1.87	ERR1720375	PRJEB17685	1050719	9083	Poly(A)
24B	24h	IPEC	intracellular	47870151	823367	819013	1.71	ERR1720376	PRJEB17685	704759	6567	Poly(A)
25B	24h	IPEC	intracellular	54660663	989358	984045	1.8	ERR1720377	PRJEB17685	845993	7933	Poly(A)
26B	24h	IPEC	intracellular	60702753	1123001	1116221	1.84	ERR1720378	PRJEB17685	939296	9226	Poly(A)
27C	48h	MDBK	intracellular	19886717	302278	257353	1.29	ERR2818620	PRJEB28876	172393	2533	Poly(A)
28C	48h	MDBK	intracellular	18061868	182425	177226	0.98	ERR2818619	PRJEB28876	132517	1997	Poly(A)
29C	48h	MDBK	intracellular	16135814	192016	188069	1.17	ERR2818617	PRJEB28876	141486	2274	Poly(A)
30C	48h	MDBK	intracellular	16493245	249048	237108	1.44	ERR2818616	PRJEB28876	145163	2726	Poly(A)
31D	48h	HCT-8	intracellular	71384521	2241474	1566751	2.19	SRR8841061	PRJNA530692	1140114	38125	Poly(A)
32D	48h	HCT-8	intracellular	92215078	2794117	2151062	2.33	SRR8841060	PRJNA530692	1635221	52626	Poly(A)
33D	48h	HCT-8	intracellular	92255190	3625629	2756521	2.99	SRR8841059	PRJNA530692	2102922	63478	Poly(A)
C. hominis
34E	oocyst	NA	extracellular	9951599	7232822	6881092	69.15	ERR2433404	PRJEB25665	NA	NA	Poly(A)
35E	oocyst	NA	extracellular	9187221	7043842	6860346	74.67	ERR2433405	PRJEB25665	NA	NA	Poly(A)
36F	oocyst	NA	extracellular	16568115	15945154	15239993	91.98	SRR1183950	PRJNA225950	NA	NA	Poly(A)
37F	oocyst	NA	extracellular	92878236	89107380	86046119	92.64	SRR1183934	PRJNA225950	NA	NA	Poly(A)
C. baileyi
38G	Oocyst/sprorozoite	NA	extracellular	55829305	54723885	53170447	95.24	SRR1183952	PRJNA239892	NA	NA	Poly(A)

## Sheet: S2-Primers
Primers for RT	Sequence 5′-3′
Cp_lnc_50-RT	TTT GGA TAT GTA GAA AGA CCA GAG AGG
Cp_lnc_50_RC-RT	GTA TAT TTC GGA ATA AGG AAG GAA TTC AT
Cp_lnc_51-RT	AGA ACC GCT TCA AGC TTA AAG GG
Cp_lnc_82-RT	AAG AGG GGA GAG TTA CTG GTA TG
Cp_lnc_82_RC-RT	AAT TCA AAT CAG TCT CGA ATA ATA TCC G
Cp_lnc_101-RT	TCA TTT AAA GAA AAG TAA AAC AAT ATT GGC AAA
Cp_lnc_101-RC-RT	TCC TAA CAT TAC TCT TAA TGG TGG AG
Cp_lnc_240-RT	TGA AAG GTT GAC CTG GAT TAT CAA
Cp_lnc_240_RC-RT	CCA CCA AGT TTC AGT TGG AC
CPATCC_0012240_e2-RT	GAT GTA CCT AAA ATG ATA TTA AAC TTG TTA TCA G
CPATCC_0012240_e2_RC-RT	ATC CAA ATG AAG CAG GAG TGT A
CPATCC_0039020-RT	TTA GCA AAA AGG CAT TGG CTT
18S_rRNA-RT	AAT GAT CCT TCC GCA GGT TC
Primers for PCR and qPCR	Sequence 5′-3′
Cp_lnc_50-F	TCC ATT GTG GGG TTT CTA GC
Cp_lnc_50-R	TTG GAA TTG TTG CAA GGA CA
Cp_lnc_51-F	CTC CAA AAG GAA TTC CAG CA
Cp_lnc_51-R	CCA GAT GAT TCA CTC GGA AGA
Cp_lnc_82-F	ATG TTC GTT TGG ACC AGT GC
Cp_lnc_82-R	CCA TTT TCT TCT CCA TGT AAG GTT
Cp_lnc_101-F	CCG GTT TTC TTA AGG CAT GA
Cp_lnc_101-R	AGC AAG AAA CAA CCA ATC GAG
Cp_lnc_240-F	GGC CAG GAG GGT TTT ACT TT
Cp_lnc_240-R	TTC TCA TCA ATT CCG GTA CTA TTT
CPATCC_0012240_e2-F	TGC CAT GTG GAT TCA CTG AT
CPATCC_0012240_e2-R	TGG TTC CCT CGC ATA AAA AC
CPATCC_0039020-F	TGG CTT TTC CAG ATG ATT CAC
CPATCC_0039020-R	CTC CAA AAG GAA TTC CAG CA
18S_rRNA-F	TGC CAA CTA GAG ATT GGA GGT T
18S_rRNA-R	GCA CCA CCA CCC ATA GAA TC

## Sheet: S3-UpstreamMotif
Note: Motif1: E2F/DP1[TTSSCGCCWAA]; Motif2: ApiAP2[ANTTGCATGYA]; Motif3: [TYTTWTTTTTTTTTT]; Motif4: [CCCATACCAGGTGGA]; Motif5: [TTGTCCACATK]
lncRNA ID with upstream region analyzed	Motif Strand	Motif Start Position	p-value	Sequence	Motif index	Genomic Type
Cp_lnc_1-RA	-	-28	2.82e-06	TTGGCGCCACA	motif1	antisense RNA
Cp_lnc_10-RA	-	-72	1.03e-05	AAATGCATGCG	motif2	antisense RNA
Cp_lnc_10-RA	-	-87	6.82e-06	ATGCCGCCAAA	motif1	antisense RNA
Cp_lnc_10-RA	-	-56	9.55e-06	TTACCGCCATA	motif1	antisense RNA
Cp_lnc_105-RA	+	-11	3.21e-05	GGGCCGCCTCT	motif1	antisense RNA
Cp_lnc_106-RA	+	-99	1.33e-07	TTGTCCACATG	motif5	antisense RNA
Cp_lnc_106-RA	-	-42	5.85e-07	TTGTCCACATT	motif5	antisense RNA
Cp_lnc_108-RA	-	-30	5.87e-05	TTGCCGCAATA	motif1	antisense RNA
Cp_lnc_109-RA	-	-26	6.96e-05	TAAGCGCCTAC	motif1	antisense RNA
Cp_lnc_11-RA	+	-54	7.07e-07	TGGGCGCCAAA	motif1	antisense RNA
Cp_lnc_113-RA	+	-74	3.07e-05	AATTGCATGCC	motif2	antisense RNA
Cp_lnc_113-RA	+	-53	0.00014	TGCGCGGCTCC	motif1	antisense RNA
Cp_lnc_114-RA	+	-61	2.6e-05	GGGTGCATGTT	motif2	antisense RNA
Cp_lnc_114-RA	-	-48	7.07e-07	TGGGCGCCAAA	motif1	antisense RNA
Cp_lnc_116-RA	+	-84	2.92e-05	TTCCCGCCTCG	motif1	antisense RNA
Cp_lnc_118-RA	+	-44	1.34e-05	TTCCCGCCTTT	motif1	antisense RNA
Cp_lnc_12-RA	-	-91	1.29e-05	ACTTTTCTTCTTTTT	motif3	antisense RNA
Cp_lnc_120-RA	+	-47	7.8e-06	TTTTTTTTGCTTTTT	motif3	antisense RNA
Cp_lnc_122-RA	+	-79	1.44e-05	TTTTATCTTTTTCTT	motif3	antisense RNA
Cp_lnc_123-RA	-	-57	2.92e-05	TAGGCGCCCTA	motif1	antisense RNA
Cp_lnc_124-RA	-	-97	1.67e-05	CGCGCGCCTGA	motif1	antisense RNA
Cp_lnc_125-RA	-	-68	7.07e-07	TTCCCGCCCAC	motif1	antisense RNA
Cp_lnc_127-RA	-	-22	7.21e-06	TCATATTTGTTTTTT	motif3	lincRNA
Cp_lnc_128-RA	-	-86	5.78e-06	AGCCCGCCCAA	motif1	antisense RNA
Cp_lnc_129-RA	-	-59	7.83e-08	TTCCCGCCAAA	motif1	antisense RNA
Cp_lnc_13-RA	+	-15	2.13e-06	TGATTTTTTTTTTTT	motif3	antisense RNA
Cp_lnc_13-RA	+	-96	2.87e-07	CCTTTACCTGGGGAA	motif4	antisense RNA
Cp_lnc_13-RA	+	-65	7.83e-08	TTCCCGCCAAA	motif1	antisense RNA
Cp_lnc_130-RA	-	-53	7.02e-05	AAATGCATGGA	motif2	lincRNA
Cp_lnc_130-RA	-	-65	1.22e-05	TGCCCGCCTTT	motif1	lincRNA
Cp_lnc_131-RA	-	-31	8.77e-05	TTGCCACCAAA	motif1	antisense RNA
Cp_lnc_132-RA	-	-80	3.3e-08	CCTATACCGGCTGTC	motif4	lincRNA
Cp_lnc_134-RA	-	-99	5.33e-07	GCGTGCATGCA	motif2	antisense RNA
Cp_lnc_135-RA	+	-17	1.77e-05	ATTTATTTTTTTTTC	motif3	antisense RNA
Cp_lnc_135-RA	+	-51	3.21e-05	TCCCCGCAAAA	motif1	antisense RNA
Cp_lnc_137-RA	-	-42	4.57e-05	CAACCGCCTAA	motif1	antisense RNA
Cp_lnc_140-RA	-	-74	4.68e-07	TGTTTTTTTTTTTTT	motif3	antisense RNA
Cp_lnc_141-RA	-	-49	3.74e-05	AAGTGCATGTT	motif2	antisense RNA
Cp_lnc_142-RA	+	-94	9.85e-07	ATTTGCATGCA	motif2	antisense RNA
Cp_lnc_142-RA	+	-59	4.49e-06	ACTTGCATGTA	motif2	antisense RNA
Cp_lnc_149-RA	-	-47	4.92e-06	TTAATTTTTTTTTTT	motif3	antisense RNA
Cp_lnc_15-RA	+	-57	5.07e-06	TTGGCGCCACC	motif1	antisense RNA
Cp_lnc_150-RA	-	-66	3.24e-07	TTCCCGCCAAC	motif1	antisense RNA
Cp_lnc_150-RA	+	-85	9.86e-07	TTCCCGCCATA	motif1	antisense RNA
Cp_lnc_151-RA	+	-28	3.44e-06	TGTTTTCTGTTTTTT	motif3	antisense RNA
Cp_lnc_153-RA	+	-42	4.55e-07	ACTTGCATGCA	motif2	antisense RNA
Cp_lnc_153-RA	+	-29	7.83e-08	TTCCCGCCAAA	motif1	antisense RNA
Cp_lnc_154-RA	-	-92	1.22e-05	CCGGCGCCTAC	motif1	antisense RNA
Cp_lnc_158-RA	+	-19	3.86e-05	ATACCGCCTAA	motif1	antisense RNA
Cp_lnc_160-RA	+	-99	2.45e-06	TGTATTTTTTTTTTT	motif3	antisense RNA
Cp_lnc_163-RA	+	-64	1.37e-05	GGTTGCATGAA	motif2	antisense RNA
Cp_lnc_163-RA	-	-19	2.62e-07	TTTTTTTTTTTTTTT	motif3	antisense RNA
Cp_lnc_164-RA	+	-85	3.21e-05	TGCGCGCAAAA	motif1	antisense RNA
Cp_lnc_165-RA	-	-27	9.86e-07	TTGGCGCCAAA	motif1	antisense RNA
Cp_lnc_167-RA	-	-14	5.78e-06	TTGCCGCCCAT	motif1	antisense RNA
Cp_lnc_168-RA	-	-67	2.07e-06	GTGCCGCCAAA	motif1	lincRNA
Cp_lnc_17-RA	+	-91	2.08e-07	TTCCCGCCCAA	motif1	lincRNA
Cp_lnc_17-RA	+	-79	3.36e-06	CCCCCGCCCAC	motif1	lincRNA
Cp_lnc_172-RA	+	-44	8.11e-05	GTCGCCCCTCA	motif1	antisense RNA
Cp_lnc_173-RA	-	-75	3.44e-06	TTTAATTTTTTTTTT	motif3	antisense RNA
Cp_lnc_173-RA	-	-89	6.96e-05	ATTCCGCCAAA	motif1	antisense RNA
Cp_lnc_174-RA	+	-46	1.67e-06	TGGGCGCCAAC	motif1	antisense RNA
Cp_lnc_175-RA	-	-93	8.09e-06	AATTGCATGTA	motif2	antisense RNA
Cp_lnc_175-RA	+	-59	1.2e-05	ATGTGCATGCT	motif2	antisense RNA
Cp_lnc_175-RA	-	-26	1.81e-06	TTTGTTTTTTTTTTT	motif3	antisense RNA
Cp_lnc_178-RA	-	-64	0.00012	TGCGCGGCAAT	motif1	antisense RNA
Cp_lnc_18-RA	+	-99	2.27e-07	CCCATACCACGTTTT	motif4	antisense RNA
Cp_lnc_182-RA	-	-87	9.52e-05	TCCCCACCAAA	motif1	lincRNA
Cp_lnc_183-RA	-	-56	1.22e-05	TCGGCGCCAAT	motif1	antisense RNA
Cp_lnc_184-RA	+	-89	2.58e-11	CCCATACCGGGTGGA	motif4	antisense RNA
Cp_lnc_184-RA	+	-14	8.78e-11	CCCATACCAGGTGGA	motif4	antisense RNA
Cp_lnc_184-RA	+	-29	8.78e-11	CCCATACCAGGTGGA	motif4	antisense RNA
Cp_lnc_184-RA	+	-44	8.78e-11	CCCATACCAGGTGGA	motif4	antisense RNA
Cp_lnc_184-RA	+	-59	8.78e-11	CCCATACCAGGTGGA	motif4	antisense RNA
Cp_lnc_184-RA	+	-74	8.78e-11	CCCATACCAGGTGGA	motif4	antisense RNA
Cp_lnc_187-RA	-	-27	8.69e-06	TTAAATTTTTTTTTT	motif3	antisense RNA
Cp_lnc_190-RA	+	-32	9.86e-07	TTGGCGCCAAA	motif1	antisense RNA
Cp_lnc_190-RA	+	-48	0.000111	TTGACGCCAAA	motif1	antisense RNA
Cp_lnc_191-RA	+	-84	3.24e-07	CTCCCGCCAAA	motif1	antisense RNA
Cp_lnc_191-RA	-	-39	8.77e-05	TTCCCCCCTTT	motif1	antisense RNA
Cp_lnc_192-RA	+	-93	3.07e-07	CCGAGGCCTGCAGGA	motif4	antisense RNA
Cp_lnc_192-RA	+	-71	2.07e-06	TCCCCGCCATA	motif1	antisense RNA
Cp_lnc_199-RA	-	-15	4.92e-06	CCTTTTTTTTTTTTT	motif3	antisense RNA
Cp_lnc_199-RA	-	-88	4.57e-05	TTGGCGCAAAA	motif1	antisense RNA
Cp_lnc_2-RA	-	-68	2.46e-05	TTTGCGCCAAA	motif1	antisense RNA
Cp_lnc_202-RA	-	-83	1.37e-05	AGTTGCATGAA	motif2	antisense RNA
Cp_lnc_204-RA	-	-70	4.44e-06	CTGGCGCCTAA	motif1	antisense RNA
Cp_lnc_205-RA	-	-60	2.92e-05	TTCCCCCCCCC	motif1	antisense RNA
Cp_lnc_21-RA	+	-56	5.78e-06	TGAGCGCCAAA	motif1	lincRNA
Cp_lnc_212-RA	+	-38	2.3e-06	GTGTGCATGCG	motif2	antisense RNA
Cp_lnc_212-RA	-	-70	6.19e-05	TATTGCATGTG	motif2	antisense RNA
Cp_lnc_214-RA	+	-39	2.62e-07	TTTTTTTTTTTTTTT	motif3	lincRNA
Cp_lnc_215-RA	-	-63	1.88e-07	GGTTGCATGCA	motif2	antisense RNA
Cp_lnc_215-RA	-	-42	6.29e-06	ATTTGCATGTA	motif2	antisense RNA
Cp_lnc_215-RA	+	-16	5.85e-07	TTGTCCACATT	motif5	antisense RNA
Cp_lnc_217-RA	+	-83	2.07e-06	TGCCCGCCTTA	motif1	antisense RNA
Cp_lnc_217-RA	+	-97	7.54e-05	GCTGCGCCAAA	motif1	antisense RNA
Cp_lnc_219-RA	+	-81	6.86e-08	TCTTTTTTTTTTTTT	motif3	antisense RNA
Cp_lnc_224-RA	-	-55	1.7e-06	AATTGCATGCA	motif2	antisense RNA
Cp_lnc_224-RA	-	-17	3.83e-06	TTTTATTTTTTTTTC	motif3	antisense RNA
Cp_lnc_226-RA	-	-41	4.57e-05	TTCCCCCCTAT	motif1	antisense RNA
Cp_lnc_226-RA	-	-93	5.44e-05	TACCCGCCTTT	motif1	antisense RNA
Cp_lnc_226-RA	+	-62	5.87e-05	CTCCCCCCTTC	motif1	antisense RNA
Cp_lnc_227-RA	+	-80	3.07e-05	ATTTGCATGTT	motif2	antisense RNA
Cp_lnc_227-RA	+	-27	1.33e-07	TTGTCCACATG	motif5	antisense RNA
Cp_lnc_228-RA	-	-20	1.93e-05	ATGTGCATGAA	motif2	antisense RNA
Cp_lnc_23-RA	-	-86	1.49e-05	TAGGCGCCAAC	motif1	antisense RNA
Cp_lnc_230-RA	-	-65	2.07e-06	CTGGCGCCAAA	motif1	antisense RNA
Cp_lnc_231-RA	+	-44	0.000163	CCACCCCCTCA	motif1	antisense RNA
Cp_lnc_233-RA	-	-21	2.62e-07	TTTTTTTTTTTTTTT	motif3	lincRNA
Cp_lnc_234-RA	-	-29	2.62e-07	TTTTTTTTTTTTTTT	motif3	antisense RNA
Cp_lnc_235-RA	-	-55	3.24e-07	TGCGCGCCAAA	motif1	lincRNA
Cp_lnc_24-RA	+	-47	8.77e-05	TTGGCGCAATA	motif1	antisense RNA
Cp_lnc_241-RA	-	-69	4.55e-07	AGGTGCATGCA	motif2	antisense RNA
Cp_lnc_241-RA	-	-39	1.33e-07	TTGTCCACATG	motif5	antisense RNA
Cp_lnc_242-RA	-	-78	4.92e-06	TTTGATCTTTTTTTT	motif3	antisense RNA
Cp_lnc_245-RA	-	-14	9.55e-06	TTACCGCCATA	motif1	antisense RNA
Cp_lnc_246-RA	-	-98	3.86e-05	CTAGCGCCTTA	motif1	antisense RNA
Cp_lnc_247-RA	+	-14	2.22e-05	TTAGCGCCCTA	motif1	antisense RNA
Cp_lnc_248-RA	-	-38	1.47e-05	ACTTGCATGAA	motif2	antisense RNA
Cp_lnc_248-RA	-	-19	5.87e-05	GTCCCCCCATC	motif1	antisense RNA
Cp_lnc_248-RA	-	-50	5.87e-05	TTGCCGCTCAA	motif1	antisense RNA
Cp_lnc_25-RA	+	-74	1.11e-07	TGCCCGCCCAA	motif1	antisense RNA
Cp_lnc_250-RA	+	-84	9.52e-05	TCACCCCCATA	motif1	antisense RNA
Cp_lnc_252-RA	-	-98	2.7e-05	CCACCGCCACC	motif1	antisense RNA
Cp_lnc_252-RA	-	-29	0.000103	GGCCCGCAACC	motif1	antisense RNA
Cp_lnc_254-RA	+	-72	6.82e-06	ATGTGCATGTA	motif2	antisense RNA
Cp_lnc_254-RA	-	-42	7.58e-07	TCATTTTTTTTTTTT	motif3	antisense RNA
Cp_lnc_255-RA	-	-84	9.55e-06	GGCGCGCCACC	motif1	antisense RNA
Cp_lnc_255-RA	+	-99	3.86e-05	GGCGCGCCCTT	motif1	antisense RNA
Cp_lnc_255-RA	-	-18	5.44e-05	TCTCCGCCACC	motif1	antisense RNA
Cp_lnc_256-RA	-	-49	9.52e-05	TTTCCCCCAAA	motif1	lincRNA
Cp_lnc_258-RA	-	-76	1.7e-06	AATTGCATGCA	motif2	antisense RNA
Cp_lnc_258-RA	-	-56	4.53e-07	TTCCCGCCTAA	motif1	antisense RNA
Cp_lnc_262-RA	+	-75	1.22e-05	TGAGATTTTTTTTTT	motif3	lincRNA
Cp_lnc_264-RA	+	-63	2.48e-06	TTGGCGCCTAA	motif1	antisense RNA
Cp_lnc_264-RA	+	-79	2.48e-06	TTGGCGCCTAA	motif1	antisense RNA
Cp_lnc_266-RA	-	-14	3.44e-06	TTTAATTTTTTTTTT	motif3	antisense RNA
Cp_lnc_266-RA	+	-87	3.86e-05	GTGGCGCCTGA	motif1	antisense RNA
Cp_lnc_268-RA	+	-40	8.47e-06	ATCCCGCCTAA	motif1	antisense RNA
Cp_lnc_269-RA	-	-61	5.07e-06	CCCGCGCCTAA	motif1	antisense RNA
Cp_lnc_269-RA	-	-96	2.92e-05	AGACCGCCCAA	motif1	antisense RNA
Cp_lnc_270-RA	-	-56	3.46e-05	AATTGCATGTT	motif2	antisense RNA
Cp_lnc_270-RA	-	-20	4.92e-06	TCATTTTTTCTTTTT	motif3	antisense RNA
Cp_lnc_271-RA	+	-81	4.1e-05	GGATGCATGAG	motif2	antisense RNA
Cp_lnc_271-RA	-	-66	4.4e-06	GTCCCCACATT	motif5	antisense RNA
Cp_lnc_271-RA	+	-52	9.55e-06	TACCCGCCATA	motif1	antisense RNA
Cp_lnc_273-RA	-	-69	3.86e-05	CGCCCCCCCCC	motif1	antisense RNA
Cp_lnc_276-RA	+	-93	2.07e-06	TCGGCGCCAAA	motif1	antisense RNA
Cp_lnc_276-RA	+	-80	2.48e-06	TTCCCGCCTTA	motif1	antisense RNA
Cp_lnc_279-RA	+	-47	7.63e-06	TACCCGCCACA	motif1	antisense RNA
Cp_lnc_279-RA	+	-61	3.54e-05	AGAGCGCCAAA	motif1	antisense RNA
Cp_lnc_28-RA	-	-45	2.92e-05	CTTCCGCCCAA	motif1	antisense RNA
Cp_lnc_280-RA	-	-93	7.3e-06	CTGTCCACATA	motif5	antisense RNA
Cp_lnc_280-RA	+	-82	0.000235	TTCGCTCCTAA	motif1	antisense RNA
Cp_lnc_281-RA	+	-59	1.88e-07	GGTTGCATGCA	motif2	antisense RNA
Cp_lnc_281-RA	+	-80	3.87e-06	TTGGCGCCATA	motif1	antisense RNA
Cp_lnc_282-RA	+	-62	1.37e-05	AAGTGCATGTG	motif2	antisense RNA
Cp_lnc_282-RA	-	-95	1.37e-05	AAGTGCATGTG	motif2	antisense RNA
Cp_lnc_29-RA	-	-40	2.8e-06	TCATATCTTTTTTTT	motif3	antisense RNA
Cp_lnc_29-RA	-	-15	8.69e-06	TTTTTTCTTTTCTTT	motif3	antisense RNA
Cp_lnc_291-RA	+	-14	1.7e-06	AATTGCATGCA	motif2	antisense RNA
Cp_lnc_291-RA	+	-97	1.39e-06	TTGTCCACAAG	motif5	antisense RNA
Cp_lnc_293-RA	-	-85	9.86e-07	TTGGCGCCAAA	motif1	antisense RNA
Cp_lnc_294-RA	+	-74	1.22e-05	GGCCCGCCTTC	motif1	antisense RNA
Cp_lnc_296-RA	+	-98	4.55e-07	GCTTGCATGCA	motif2	antisense RNA
Cp_lnc_296-RA	+	-32	1.7e-06	AATTGCATGCA	motif2	antisense RNA
Cp_lnc_297-RA	+	-45	1.44e-05	TTTTTTCTATTTTTT	motif3	antisense RNA
Cp_lnc_301-RA	-	-19	2.94e-06	GCATGCATGCA	motif2	antisense RNA
Cp_lnc_301-RA	+	-51	1.49e-05	AGCCCGCCCTA	motif1	antisense RNA
Cp_lnc_303-RA	+	-18	9.85e-07	ATTTGCATGCA	motif2	antisense RNA
Cp_lnc_303-RA	+	-30	3.24e-07	TGCGCGCCAAA	motif1	antisense RNA
Cp_lnc_304-RA	-	-77	2.74e-05	AAATGCATGTG	motif2	antisense RNA
Cp_lnc_304-RA	-	-89	7.83e-08	TTCCCGCCAAA	motif1	antisense RNA
Cp_lnc_304-RA	-	-47	0.000151	GGGCCCCCCGC	motif1	antisense RNA
Cp_lnc_305-RA	-	-62	3.87e-06	TCGGCGCCAAC	motif1	antisense RNA
Cp_lnc_308-RA	-	-79	9.86e-07	TTGGCGCCAAA	motif1	antisense RNA
Cp_lnc_310-RA	+	-72	4.68e-07	TCTTATTTTTTTTTT	motif3	antisense RNA
Cp_lnc_311-RA	-	-67	9.85e-07	ATTTGCATGCA	motif2	antisense RNA
Cp_lnc_311-RA	-	-79	1.39e-06	TTCCCCACATG	motif5	antisense RNA
Cp_lnc_314-RA	+	-59	1.6e-05	ATATGCATGTA	motif2	antisense RNA
Cp_lnc_316-RA	-	-25	1e-05	TTTAATTTTTTTTTC	motif3	antisense RNA
Cp_lnc_316-RA	-	-90	8.77e-05	CCACCCCCCAA	motif1	antisense RNA
Cp_lnc_319-RA	-	-75	4.57e-05	CCGGCGCCAAG	motif1	antisense RNA
Cp_lnc_321-RA	-	-74	6.2e-06	TTTTTTTTGTTTTTC	motif3	antisense RNA
Cp_lnc_323-RA	-	-33	4.49e-06	GCTTGCATGTA	motif2	antisense RNA
Cp_lnc_323-RA	+	-52	4.26e-05	TTGTGCATGTA	motif2	antisense RNA
Cp_lnc_323-RA	-	-65	7.83e-08	TTCCCGCCAAA	motif1	antisense RNA
Cp_lnc_324-RA	+	-75	2.22e-05	TCGCCGCCTGC	motif1	antisense RNA
Cp_lnc_324-RA	+	-57	9.52e-05	GCAGCGCCTCC	motif1	antisense RNA
Cp_lnc_329-RA	+	-11	1.7e-06	AATTGCATGCA	motif2	antisense RNA
Cp_lnc_329-RA	-	-23	1.33e-07	TTGTCCACATG	motif5	antisense RNA
Cp_lnc_330-RA	+	-40	1.74e-05	TTTTGCATGCA	motif2	antisense RNA
Cp_lnc_330-RA	+	-97	2.3e-08	TGCCCGCCAAA	motif1	antisense RNA
Cp_lnc_330-RA	-	-85	3.36e-06	TGCCCGCCCAT	motif1	antisense RNA
Cp_lnc_330-RA	-	-51	2.46e-05	TTCCCCCCTCA	motif1	antisense RNA
Cp_lnc_331-RA	-	-37	1.09e-05	TTGCCGCCATT	motif1	antisense RNA
Cp_lnc_331-RA	+	-49	2.92e-05	TTACCGCCAGC	motif1	antisense RNA
Cp_lnc_332-RA	-	-17	9.55e-06	TGGCCGCCATT	motif1	antisense RNA
Cp_lnc_333-RA	-	-53	4.49e-06	AGGTGCATGTA	motif2	antisense RNA
Cp_lnc_333-RA	+	-82	5.01e-05	TAAGCGCCTAA	motif1	antisense RNA
Cp_lnc_336-RA	-	-63	3.89e-06	TTGCCCACAAT	motif5	antisense RNA
Cp_lnc_336-RA	+	-78	2.22e-05	TTACCGCCCAT	motif1	antisense RNA
Cp_lnc_336-RA	-	-39	2.92e-05	TTGCCGCAAAA	motif1	antisense RNA
Cp_lnc_337-RA	+	-93	2.7e-05	TTAGCGCCAAT	motif1	antisense RNA
Cp_lnc_338-RA	-	-86	3.54e-05	GTACCGCCATC	motif1	antisense RNA
Cp_lnc_343-RA	+	-50	4.57e-05	CAACCGCCTAA	motif1	antisense RNA
Cp_lnc_345-RA	+	-87	4.49e-06	GTATGCATGCA	motif2	antisense RNA
Cp_lnc_347-RA	-	-37	2.6e-05	ACGTGGATGCA	motif2	antisense RNA
Cp_lnc_347-RA	-	-20	5.15e-08	CCCATACCGGCGTTC	motif4	antisense RNA
Cp_lnc_348-RA	-	-21	4.1e-05	AAATGCATGAA	motif2	antisense RNA
Cp_lnc_349-RA	-	-96	6.86e-08	TCTTTTTTTTTTTTT	motif3	lincRNA
Cp_lnc_350-RA	-	-76	2.74e-05	AAATGCATGTG	motif2	antisense RNA
Cp_lnc_350-RA	+	-49	3.07e-05	ATTTGCATGTT	motif2	antisense RNA
Cp_lnc_351-RA	+	-85	9.85e-07	ATTTGCATGCA	motif2	antisense RNA
Cp_lnc_351-RA	-	-74	1.6e-05	GTATGCATGTA	motif2	antisense RNA
Cp_lnc_352-RA	-	-58	2.06e-06	TTGTCCACATA	motif5	antisense RNA
Cp_lnc_353-RA	-	-99	2.94e-06	ACATGCATGCA	motif2	antisense RNA
Cp_lnc_353-RA	-	-52	2.43e-07	GTGTCCACATG	motif5	antisense RNA
Cp_lnc_353-RA	+	-87	4.44e-06	TGCCCGCCTAT	motif1	antisense RNA
Cp_lnc_354-RA	-	-30	2.94e-06	GCATGCATGCA	motif2	antisense RNA
Cp_lnc_357-RA	-	-12	8.11e-05	TCGCCGCAATA	motif1	antisense RNA
Cp_lnc_358-RA	+	-63	1.09e-05	CTAGCGCCAAA	motif1	lincRNA
Cp_lnc_360-RA	+	-82	1.67e-05	TTACCGCCAAT	motif1	antisense RNA
Cp_lnc_360-RA	-	-55	7.54e-05	AGCCCGCCGAC	motif1	antisense RNA
Cp_lnc_361-RA	+	-40	9.85e-07	ATTTGCATGCA	motif2	antisense RNA
Cp_lnc_361-RA	-	-17	2.62e-07	TTTTTTTTTTTTTTT	motif3	antisense RNA
Cp_lnc_361-RA	-	-67	2.92e-05	CAACCGCCAAA	motif1	antisense RNA
Cp_lnc_362-RA	+	-95	0.000111	TTGCCGCTTCA	motif1	antisense RNA
Cp_lnc_363-RA	-	-81	9.86e-07	TTGGCGCCAAA	motif1	antisense RNA
Cp_lnc_366-RA	-	-63	6.6e-05	GCGTGCAAGCG	motif2	antisense RNA
Cp_lnc_371-RA	-	-57	6.38e-05	ATCCCGCCTTT	motif1	antisense RNA
Cp_lnc_371-RA	+	-42	8.11e-05	TGCCCGCTCTA	motif1	antisense RNA
Cp_lnc_373-RA	+	-81	5.07e-06	CTGGCGCCACA	motif1	antisense RNA
Cp_lnc_373-RA	+	-95	7.63e-06	TTGCCGCCCGA	motif1	antisense RNA
Cp_lnc_375-RA	-	-60	3.29e-05	ATGTGCATGTT	motif2	antisense RNA
Cp_lnc_375-RA	-	-39	2.32e-06	TCGTCCACATT	motif5	antisense RNA
Cp_lnc_375-RA	-	-72	6.82e-06	TACCCGCCTAA	motif1	antisense RNA
Cp_lnc_377-RA	-	-45	5.58e-06	TTTCCCACATG	motif5	antisense RNA
Cp_lnc_377-RA	+	-71	7.83e-08	TTCCCGCCAAA	motif1	antisense RNA
Cp_lnc_378-RA	-	-48	5.27e-07	TTGCCGCCCAA	motif1	antisense RNA
Cp_lnc_378-RA	-	-77	1.09e-05	GGCCCGCCCAT	motif1	antisense RNA
Cp_lnc_38-RA	-	-25	4.76e-06	TCGTCCGCATG	motif5	antisense RNA
Cp_lnc_38-RA	+	-80	4.53e-07	TTCCCGCCTAA	motif1	antisense RNA
Cp_lnc_386-RA	+	-97	2.22e-05	TAGGCGCCATA	motif1	antisense RNA
Cp_lnc_39-RA	-	-28	2.07e-06	CGCGCGCCAAC	motif1	lincRNA
Cp_lnc_391-RA	-	-71	3.36e-06	TTACCGCCAAA	motif1	antisense RNA
Cp_lnc_393-RA	-	-78	1.88e-07	GGTTGCATGCA	motif2	antisense RNA
Cp_lnc_393-RA	-	-28	1.54e-06	TCCTTTCTTTTTTTT	motif3	antisense RNA
Cp_lnc_394-RA	-	-76	2.3e-08	TGCCCGCCAAA	motif1	antisense RNA
Cp_lnc_394-RA	-	-63	4.18e-05	ATGGCGCCTTA	motif1	antisense RNA
Cp_lnc_4-RA	+	-37	0.000103	TACCCGGCAAA	motif1	antisense RNA
Cp_lnc_46-RA	-	-65	6.96e-05	TTCCCGCTATA	motif1	antisense RNA
Cp_lnc_5-RA	+	-54	5.01e-05	TTACCGCCGAA	motif1	antisense RNA
Cp_lnc_51-RA	-	-59	1.06e-05	ACCTTTCTTTTTTTT	motif3	antisense RNA
Cp_lnc_53-RA	-	-83	2.94e-06	GCATGCATGCA	motif2	antisense RNA
Cp_lnc_54-RA	+	-75	2.74e-05	ATTTGGATGCA	motif2	antisense RNA
Cp_lnc_54-RA	+	-52	1.53e-06	GTCTCCACATG	motif5	antisense RNA
Cp_lnc_56-RA	-	-95	1.88e-07	AGTTGCATGCA	motif2	antisense RNA
Cp_lnc_56-RA	+	-79	5.01e-05	AACCCGCCATA	motif1	antisense RNA
Cp_lnc_59-RA	+	-58	4.76e-06	GTGCCCACAAT	motif5	antisense RNA
Cp_lnc_6-RA	+	-49	5.78e-06	TGAGCGCCAAA	motif1	antisense RNA
Cp_lnc_6-RA	+	-72	2.46e-05	CTCCCGCCTAG	motif1	antisense RNA
Cp_lnc_60-RA	+	-83	2.82e-06	CCCCCGCCACA	motif1	antisense RNA
Cp_lnc_60-RA	+	-71	2.7e-05	ATGGCGCCATA	motif1	antisense RNA
Cp_lnc_64-RA	+	-94	7.80e-06	ACATTTTTTTTTTTT	motif3	antisense RNA
Cp_lnc_64-RA	+	-27	4.18e-05	TGCCCGCTCAA	motif1	antisense RNA
Cp_lnc_65-RA	+	-43	4.92e-06	TGTAATTTTTTTTTT	motif3	antisense RNA
Cp_lnc_66-RA	+	-28	9.85e-07	ATTTGCATGCA	motif2	antisense RNA
Cp_lnc_66-RA	+	-99	5.88e-06	TTCATTTTTTTTTTT	motif3	antisense RNA
Cp_lnc_66-RA	-	-51	5.87e-05	AGCCCGCCTTT	motif1	antisense RNA
Cp_lnc_69-RA	-	-72	1.7e-06	AATTGCATGCA	motif2	antisense RNA
Cp_lnc_69-RA	-	-51	3.46e-05	TGTTGCATGTA	motif2	antisense RNA
Cp_lnc_69-RA	-	-33	5.85e-07	TTGTCCACATT	motif5	antisense RNA
Cp_lnc_7-RA	+	-57	1.67e-05	TCGGCGCCCAT	motif1	antisense RNA
Cp_lnc_70-RA	-	-81	2.92e-05	TTGGCGCCTTT	motif1	antisense RNA
Cp_lnc_71-RA	+	-60	1.7e-06	GATTGCATGCA	motif2	antisense RNA
Cp_lnc_71-RA	-	-45	6.96e-05	CTCCCGCATAC	motif1	antisense RNA
Cp_lnc_76-RA	+	-80	2.62e-07	TTTTTTTTTTTTTTT	motif3	antisense RNA
Cp_lnc_79-RA	-	-88	2.07e-06	CTGGCGCCAAA	motif1	antisense RNA
Cp_lnc_8-RA	-	-72	1.22e-06	CTCCCGCCTAA	motif1	antisense RNA
Cp_lnc_80-RA	-	-29	1.7e-06	GATTGCATGCA	motif2	antisense RNA
Cp_lnc_80-RA	+	-58	8.09e-06	AGTTGCATGTG	motif2	antisense RNA
Cp_lnc_80-RA	-	-45	1.74e-05	ATTTGCATGAA	motif2	antisense RNA
Cp_lnc_80-RA	-	-74	9.86e-07	TTGGCGCCAAA	motif1	antisense RNA
Cp_lnc_86-RA	+	-85	2.22e-05	GCCCCGCCTAT	motif1	antisense RNA
Cp_lnc_86-RA	+	-13	0.000235	CTCTCGCCTAC	motif1	antisense RNA
Cp_lnc_88-RA	-	-26	9.86e-07	CTCCCGCCAAC	motif1	antisense RNA
Cp_lnc_9-RA	-	-47	2.46e-05	TGCGCGCCAGT	motif1	antisense RNA
Cp_lnc_90-RA	+	-29	2.46e-05	TTTGCGCCAAA	motif1	antisense RNA
Cp_lnc_91-RA	+	-58	1.03e-05	GTTTGCATGTG	motif2	antisense RNA
Cp_lnc_92-RA	-	-24	1.67e-06	TTGCCGCCATA	motif1	antisense RNA
Cp_lnc_92-RA	-	-37	5.78e-06	TGACCGCCTAA	motif1	antisense RNA
Cp_lnc_93-RA	-	-38	1.7e-06	AGTTGCATGCG	motif2	antisense RNA
Cp_lnc_93-RA	-	-79	2.68e-06	AGATGCATGCA	motif2	antisense RNA
Cp_lnc_93-RA	-	-26	3.07e-05	ATGTGGATGCA	motif2	antisense RNA

## Sheet: S4-mRNAHeatmapCluster
Gene ID	Heatmap cluster
CPATCC_0000010	3
CPATCC_0000020	3
CPATCC_0000030	3
CPATCC_0000020	6
CPATCC_0000040	3
CPATCC_0000080	1
CPATCC_0000100	7
CPATCC_0000110	3
CPATCC_0000120	3
CPATCC_0000130	7
CPATCC_0000140	7
CPATCC_0000150	3
CPATCC_0000160	3
CPATCC_0000170	2
CPATCC_0000180	2
CPATCC_0000190	1
CPATCC_0000200	6
CPATCC_0000210	7
CPATCC_0000220	4
CPATCC_0000230	3
CPATCC_0000240	6
CPATCC_0000250	7
CPATCC_0000260	7
CPATCC_0000270	7
CPATCC_0000280	3
CPATCC_0000290	6
CPATCC_0000300	3
CPATCC_0000310	3
CPATCC_0000320	1
CPATCC_0000330	3
CPATCC_0000340	7
CPATCC_0000350	7
CPATCC_0000360	3
CPATCC_0000370	4
CPATCC_0000380	1
CPATCC_0000390	7
CPATCC_0000400	6
CPATCC_0000410	6
CPATCC_0000420	4
CPATCC_0000430	2
CPATCC_0000440	7
CPATCC_0000450	4
CPATCC_0001050	5
CPATCC_0001060	3
CPATCC_0001070	7
CPATCC_0001080	3
CPATCC_0001090	7
CPATCC_0001100	2
CPATCC_0001110	3
CPATCC_0001120	7
CPATCC_0001130	3
CPATCC_0001140	6
CPATCC_0001150	3
CPATCC_0001160	6
CPATCC_0001170	2
CPATCC_0001180	3
CPATCC_0001190	6
CPATCC_0001200	1
CPATCC_0001210	6
CPATCC_0001220	7
CPATCC_0001230	7
CPATCC_0001240	6
CPATCC_0001260	3
CPATCC_0001270	5
CPATCC_0001280	3
CPATCC_0001290	7
CPATCC_0001310	7
CPATCC_0001320	4
CPATCC_0001330	7
CPATCC_0001340	6
CPATCC_0001350	6
CPATCC_0001360	3
CPATCC_0001370	3
CPATCC_0001380	3
CPATCC_0001390	7
CPATCC_0001400	3
CPATCC_0001410	2
CPATCC_0001420	3
CPATCC_0001430	6
CPATCC_0001450	6
CPATCC_0001460	3
CPATCC_0001470	3
CPATCC_0001480	5
CPATCC_0001490	3
CPATCC_0001500	6
CPATCC_0001510	1
CPATCC_0001520	2
CPATCC_0001530	6
CPATCC_0001540	6
CPATCC_0001550	2
CPATCC_0001560	2
CPATCC_0001570	7
CPATCC_0001580	7
CPATCC_0001590	7
CPATCC_0001600	3
CPATCC_0001610	6
CPATCC_0001620	3
CPATCC_0001630	7
CPATCC_0001650	6
CPATCC_0001660	7
CPATCC_0001670	3
CPATCC_0001690	7
CPATCC_0001700	7
CPATCC_0001710	3
CPATCC_0001720	3
CPATCC_0001730	3
CPATCC_0001740	2
CPATCC_0001750	6
CPATCC_0001760	1
CPATCC_0001770	2
CPATCC_0001780	3
CPATCC_0001790	5
CPATCC_0001800	2
CPATCC_0001810	5
CPATCC_0001820	3
CPATCC_0001830	5
CPATCC_0001840	5
CPATCC_0001850	7
CPATCC_0001860	3
CPATCC_0001870	1
CPATCC_0001880	7
CPATCC_0001890	7
CPATCC_0001900	7
CPATCC_0001910	2
CPATCC_0001920	2
CPATCC_0001930	6
CPATCC_0001940	4
CPATCC_0001950	1
CPATCC_0001960	2
CPATCC_0001970	3
CPATCC_0001980	3
CPATCC_0001990	6
CPATCC_0002000	3
CPATCC_0002010	3
CPATCC_0002020	4
CPATCC_0002030	6
CPATCC_0002040	7
CPATCC_0002050	3
CPATCC_0002060	6
CPATCC_0002070	5
CPATCC_0002080	5
CPATCC_0002090	3
CPATCC_0002100	5
CPATCC_0002110	1
CPATCC_0002120	6
CPATCC_0002130	3
CPATCC_0002140	2
CPATCC_0002150	3
CPATCC_0002160	1
CPATCC_0002170	5
CPATCC_0002180	5
CPATCC_0002190	6
CPATCC_0002200	2
CPATCC_0002210	1
CPATCC_0002220	6
CPATCC_0002230	7
CPATCC_0002240	7
CPATCC_0002250	6
CPATCC_0002260	3
CPATCC_0002270	7
CPATCC_0002280	7
CPATCC_0002290	7
CPATCC_0002300	5
CPATCC_0002310	5
CPATCC_0002320	7
CPATCC_0002330	3
CPATCC_0002340	3
CPATCC_0002350	3
CPATCC_0002360	2
CPATCC_0002370	7
CPATCC_0002380	7
CPATCC_0002390	2
CPATCC_0002400	3
CPATCC_0002410	4
CPATCC_0002420	5
CPATCC_0002430	3
CPATCC_0002440	4
CPATCC_0002450	4
CPATCC_0002460	6
CPATCC_0002470	6
CPATCC_0002480	6
CPATCC_0002490	7
CPATCC_0002500	7
CPATCC_0002510	3
CPATCC_0002520	7
CPATCC_0002530	3
CPATCC_0002540	3
CPATCC_0002550	6
CPATCC_0002560	2
CPATCC_0002570	3
CPATCC_0002580	7
CPATCC_0002590	2
CPATCC_0002600	2
CPATCC_0002600	2
CPATCC_0002600	4
CPATCC_0002630	2
CPATCC_0002640	7
CPATCC_0002650	3
CPATCC_0002660	7
CPATCC_0002670	3
CPATCC_0002680	7
CPATCC_0002690	3
CPATCC_0002700	7
CPATCC_0002710	3
CPATCC_0002720	3
CPATCC_0002730	7
CPATCC_0002740	7
CPATCC_0002750	3
CPATCC_0002760	3
CPATCC_0002770	7
CPATCC_0002780	6
CPATCC_0002790	6
CPATCC_0002800	5
CPATCC_0002810	6
CPATCC_0002820	3
CPATCC_0002830	3
CPATCC_0002840	3
CPATCC_0002850	7
CPATCC_0002860	3
CPATCC_0002870	7
CPATCC_0002880	3
CPATCC_0002890	5
CPATCC_0002900	2
CPATCC_0002910	3
CPATCC_0002920	4
CPATCC_0002930	5
CPATCC_0002940	3
CPATCC_0002950	7
CPATCC_0002960	7
CPATCC_0002970	7
CPATCC_0002980	6
CPATCC_0002990	4
CPATCC_0003000	6
CPATCC_0003010	1
CPATCC_0003020	3
CPATCC_0003030	6
CPATCC_0003040	7
CPATCC_0003050	7
CPATCC_0003060	3
CPATCC_0003070	4
CPATCC_0003080	3
CPATCC_0003090	3
CPATCC_0003100	6
CPATCC_0003110	6
CPATCC_0003120	6
CPATCC_0003130	3
CPATCC_0003140	4
CPATCC_0003160	7
CPATCC_0003170	7
CPATCC_0003180	7
CPATCC_0003190	7
CPATCC_0003200	2
CPATCC_0003220	3
CPATCC_0003230	7
CPATCC_0003240	7
CPATCC_0003250	2
CPATCC_0003260	6
CPATCC_0003270	1
CPATCC_0003280	3
CPATCC_0003290	3
CPATCC_0003300	4
CPATCC_0003310	2
CPATCC_0003320	2
CPATCC_0003330	3
CPATCC_0003340	3
CPATCC_0003350	3
CPATCC_0003360	6
CPATCC_0003370	7
CPATCC_0003380	3
CPATCC_0003390	3
CPATCC_0003400	2
CPATCC_0003410	1
CPATCC_0003420	6
CPATCC_0003430	6
CPATCC_0003440	7
CPATCC_0003450	2
CPATCC_0003460	6
CPATCC_0003470	2
CPATCC_0003480	2
CPATCC_0003490	7
CPATCC_0003500	4
CPATCC_0003510	3
CPATCC_0003520	7
CPATCC_0003530	4
CPATCC_0003540	2
CPATCC_0003550	5
CPATCC_0003560	6
CPATCC_0003570	7
CPATCC_0003580	1
CPATCC_0003590	1
CPATCC_0003600	3
CPATCC_0003610	3
CPATCC_0003620	3
CPATCC_0003630	7
CPATCC_0003640	4
CPATCC_0003650	6
CPATCC_0003660	4
CPATCC_0003670	7
CPATCC_0003680	1
CPATCC_0003690	1
CPATCC_0003700	6
CPATCC_0003710	6
CPATCC_0003720	3
CPATCC_0003730	1
CPATCC_0003740	2
CPATCC_0003740	1
CPATCC_0003740	2
CPATCC_0003760	6
CPATCC_0003780	6
CPATCC_0003790	6
CPATCC_0003800	2
CPATCC_0003810	4
CPATCC_0003820	7
CPATCC_0003830	3
CPATCC_0003840	6
CPATCC_0003850	4
CPATCC_0003860	6
CPATCC_0003860	3
CPATCC_0003880	2
CPATCC_0003890	3
CPATCC_0003900	7
CPATCC_0003910	6
CPATCC_0003920	6
CPATCC_0003930	2
CPATCC_0003940	6
CPATCC_0003950	2
CPATCC_0003960	6
CPATCC_0003980	1
CPATCC_0003990	4
CPATCC_0004000	1
CPATCC_0004010	3
CPATCC_0004020	7
CPATCC_0004030	1
CPATCC_0004040	3
CPATCC_0004050	6
CPATCC_0004060	3
CPATCC_0004070	7
CPATCC_0004080	3
CPATCC_0004090	6
CPATCC_0004090	3
CPATCC_0004100	3
CPATCC_0004110	2
CPATCC_0004120	4
CPATCC_0004130	7
CPATCC_0004140	3
CPATCC_0004150	3
CPATCC_0004160	7
CPATCC_0004170	7
CPATCC_0004180	3
CPATCC_0004190	6
CPATCC_0004200	3
CPATCC_0004210	3
CPATCC_0004220	4
CPATCC_0004230	7
CPATCC_0004240	3
CPATCC_0004250	3
CPATCC_0004260	1
CPATCC_0004270	7
CPATCC_0004280	3
CPATCC_0004290	3
CPATCC_0004300	3
CPATCC_0004310	2
CPATCC_0004320	6
CPATCC_0004330	7
CPATCC_0004340	3
CPATCC_0004360	3
CPATCC_0004370	4
CPATCC_0004380	7
CPATCC_0004390	2
CPATCC_0004400	3
CPATCC_0004410	2
CPATCC_0004420	6
CPATCC_0004430	1
CPATCC_0004440	5
CPATCC_0004450	7
CPATCC_0004460	3
CPATCC_0004470	2
CPATCC_0004480	3
CPATCC_0004490	2
CPATCC_0004500	5
CPATCC_0004510	5
CPATCC_0004520	1
CPATCC_0004530	1
CPATCC_0004540	2
CPATCC_0004550	4
CPATCC_0004560	4
CPATCC_0004570	1
CPATCC_0004580	6
CPATCC_0005720	1
CPATCC_0005730	2
CPATCC_0005740	3
CPATCC_0005750	2
CPATCC_0005760	7
CPATCC_0005770	3
CPATCC_0005780	3
CPATCC_0005790	5
CPATCC_0005800	6
CPATCC_0005810	6
CPATCC_0005820	6
CPATCC_0005830	4
CPATCC_0005840	4
CPATCC_0005850	1
CPATCC_0005870	7
CPATCC_0005880	5
CPATCC_0005890	2
CPATCC_0005900	6
CPATCC_0005910	5
CPATCC_0005920	7
CPATCC_0005930	2
CPATCC_0005940	1
CPATCC_0005950	1
CPATCC_0005960	6
CPATCC_0005970	6
CPATCC_0005980	2
CPATCC_0006000	5
CPATCC_0006010	3
CPATCC_0006020	7
CPATCC_0006030	5
CPATCC_0006040	6
CPATCC_0006050	4
CPATCC_0006060	7
CPATCC_0006070	7
CPATCC_0006080	3
CPATCC_0006090	3
CPATCC_0006100	1
CPATCC_0006110	7
CPATCC_0006120	7
CPATCC_0006130	3
CPATCC_0006140	5
CPATCC_0006150	3
CPATCC_0006160	2
CPATCC_0006170	6
CPATCC_0006180	1
CPATCC_0006190	2
CPATCC_0006200	7
CPATCC_0006210	4
CPATCC_0006210	1
CPATCC_0006230	2
CPATCC_0006240	2
CPATCC_0006250	3
CPATCC_0006260	7
CPATCC_0006270	3
CPATCC_0006280	3
CPATCC_0006290	7
CPATCC_0006300	3
CPATCC_0006310	2
CPATCC_0006320	7
CPATCC_0006330	3
CPATCC_0006340	2
CPATCC_0006350	3
CPATCC_0006360	6
CPATCC_0006370	6
CPATCC_0006370	6
CPATCC_0006380	2
CPATCC_0006390	7
CPATCC_0006400	3
CPATCC_0006410	3
CPATCC_0006420	5
CPATCC_0006430	6
CPATCC_0006440	3
CPATCC_0006450	3
CPATCC_0006460	7
CPATCC_0006470	3
CPATCC_0006480	6
CPATCC_0006490	7
CPATCC_0006500	3
CPATCC_0006520	7
CPATCC_0006530	7
CPATCC_0006540	1
CPATCC_0006550	3
CPATCC_0006560	7
CPATCC_0006570	6
CPATCC_0006580	6
CPATCC_0006590	5
CPATCC_0006600	2
CPATCC_0006610	7
CPATCC_0006620	7
CPATCC_0006630	3
CPATCC_0006640	3
CPATCC_0006650	7
CPATCC_0006660	2
CPATCC_0006670	3
CPATCC_0006680	1
CPATCC_0006690	7
CPATCC_0006700	3
CPATCC_0006710	3
CPATCC_0006720	3
CPATCC_0006730	3
CPATCC_0006750	6
CPATCC_0006760	6
CPATCC_0006770	6
CPATCC_0006780	2
CPATCC_0006790	2
CPATCC_0006800	6
CPATCC_0006810	6
CPATCC_0006820	4
CPATCC_0006830	7
CPATCC_0006840	7
CPATCC_0006850	7
CPATCC_0006860	2
CPATCC_0006870	7
CPATCC_0006870	2
CPATCC_0006880	3
CPATCC_0006890	3
CPATCC_0006900	6
CPATCC_0006910	2
CPATCC_0006920	6
CPATCC_0006930	2
CPATCC_0006940	7
CPATCC_0006950	7
CPATCC_0006960	2
CPATCC_0006970	6
CPATCC_0006980	3
CPATCC_0006990	7
CPATCC_0007000	4
CPATCC_0007010	7
CPATCC_0007020	5
CPATCC_0007030	7
CPATCC_0007040	7
CPATCC_0007050	6
CPATCC_0007060	7
CPATCC_0007070	7
CPATCC_0007080	7
CPATCC_0007090	2
CPATCC_0007110	6
CPATCC_0007120	6
CPATCC_0007130	6
CPATCC_0007140	7
CPATCC_0007150	2
CPATCC_0007160	2
CPATCC_0007170	7
CPATCC_0007180	6
CPATCC_0007190	6
CPATCC_0007200	4
CPATCC_0007210	6
CPATCC_0007220	6
CPATCC_0007230	4
CPATCC_0007240	5
CPATCC_0007250	7
CPATCC_0007260	3
CPATCC_0007270	1
CPATCC_0007280	1
CPATCC_0007290	4
CPATCC_0007300	6
CPATCC_0007310	6
CPATCC_0007320	3
CPATCC_0007330	6
CPATCC_0007340	6
CPATCC_0007350	2
CPATCC_0007360	7
CPATCC_0007370	2
CPATCC_0007380	3
CPATCC_0007390	6
CPATCC_0007400	7
CPATCC_0007410	3
CPATCC_0007420	7
CPATCC_0007430	7
CPATCC_0007440	6
CPATCC_0007450	5
CPATCC_0007460	6
CPATCC_0007470	4
CPATCC_0007480	7
CPATCC_0007490	3
CPATCC_0007500	3
CPATCC_0007510	5
CPATCC_0007520	6
CPATCC_0007530	3
CPATCC_0007540	6
CPATCC_0007550	3
CPATCC_0007560	2
CPATCC_0007570	6
CPATCC_0007580	3
CPATCC_0007590	5
CPATCC_0007600	7
CPATCC_0007610	3
CPATCC_0007620	7
CPATCC_0007630	4
CPATCC_0007640	7
CPATCC_0007650	3
CPATCC_0007660	4
CPATCC_0007670	4
CPATCC_0007680	4
CPATCC_0007690	7
CPATCC_0007700	3
CPATCC_0007710	7
CPATCC_0007720	3
CPATCC_0007730	3
CPATCC_0007740	7
CPATCC_0007750	7
CPATCC_0007760	3
CPATCC_0007770	6
CPATCC_0007780	7
CPATCC_0007790	7
CPATCC_0007800	7
CPATCC_0007810	3
CPATCC_0007830	2
CPATCC_0007840	6
CPATCC_0007850	3
CPATCC_0007860	6
CPATCC_0007870	3
CPATCC_0007880	4
CPATCC_0007890	7
CPATCC_0007900	1
CPATCC_0007910	3
CPATCC_0007920	3
CPATCC_0007930	7
CPATCC_0007940	3
CPATCC_0007950	3
CPATCC_0007960	7
CPATCC_0007970	4
CPATCC_0007980	3
CPATCC_0007990	6
CPATCC_0008000	6
CPATCC_0008020	3
CPATCC_0008030	1
CPATCC_0008040	4
CPATCC_0008050	7
CPATCC_0008060	6
CPATCC_0008070	4
CPATCC_0008080	2
CPATCC_0008090	1
CPATCC_0008100	3
CPATCC_0008110	3
CPATCC_0008120	7
CPATCC_0008130	3
CPATCC_0008140	3
CPATCC_0008150	3
CPATCC_0008160	7
CPATCC_0008170	2
CPATCC_0008180	6
CPATCC_0008190	3
CPATCC_0008200	3
CPATCC_0008210	2
CPATCC_0008220	4
CPATCC_0008230	1
CPATCC_0008240	6
CPATCC_0008250	3
CPATCC_0008260	3
CPATCC_0008270	5
CPATCC_0008280	3
CPATCC_0008300	5
CPATCC_0008310	7
CPATCC_0008320	7
CPATCC_0008330	6
CPATCC_0008340	4
CPATCC_0008350	7
CPATCC_0008360	1
CPATCC_0008370	6
CPATCC_0008380	2
CPATCC_0008390	2
CPATCC_0008400	6
CPATCC_0008410	6
CPATCC_0008420	3
CPATCC_0008430	7
CPATCC_0008440	7
CPATCC_0008450	2
CPATCC_0008460	6
CPATCC_0008470	2
CPATCC_0008480	1
CPATCC_0008490	3
CPATCC_0008500	6
CPATCC_0008510	7
CPATCC_0008520	7
CPATCC_0008530	7
CPATCC_0008540	6
CPATCC_0008550	3
CPATCC_0008560	3
CPATCC_0008570	3
CPATCC_0008580	7
CPATCC_0008590	3
CPATCC_0008600	6
CPATCC_0008610	7
CPATCC_0008620	3
CPATCC_0008630	5
CPATCC_0008640	6
CPATCC_0008650	6
CPATCC_0008660	7
CPATCC_0008670	3
CPATCC_0008680	5
CPATCC_0008690	3
CPATCC_0008700	7
CPATCC_0008710	7
CPATCC_0008720	6
CPATCC_0008730	4
CPATCC_0008740	7
CPATCC_0008750	7
CPATCC_0008760	7
CPATCC_0008770	7
CPATCC_0008780	3
CPATCC_0008790	7
CPATCC_0008800	3
CPATCC_0008810	6
CPATCC_0008820	1
CPATCC_0008830	1
CPATCC_0008840	7
CPATCC_0008850	7
CPATCC_0008860	6
CPATCC_0008870	6
CPATCC_0008880	4
CPATCC_0008890	3
CPATCC_0008900	3
CPATCC_0008910	2
CPATCC_0008920	7
CPATCC_0008930	7
CPATCC_0008940	3
CPATCC_0008950	3
CPATCC_0008960	3
CPATCC_0008970	6
CPATCC_0008980	6
CPATCC_0008990	4
CPATCC_0009000	4
CPATCC_0009010	3
CPATCC_0009020	7
CPATCC_0009030	7
CPATCC_0009040	3
CPATCC_0009050	2
CPATCC_0009060	1
CPATCC_0009070	3
CPATCC_0009080	1
CPATCC_0009090	6
CPATCC_0009100	2
CPATCC_0009110	3
CPATCC_0009120	6
CPATCC_0009130	2
CPATCC_0009140	3
CPATCC_0009150	3
CPATCC_0009160	7
CPATCC_0009170	3
CPATCC_0009180	3
CPATCC_0009190	3
CPATCC_0009200	2
CPATCC_0009210	3
CPATCC_0009220	6
CPATCC_0009230	2
CPATCC_0009240	2
CPATCC_0009250	6
CPATCC_0009260	4
CPATCC_0009270	3
CPATCC_0009280	3
CPATCC_0009290	6
CPATCC_0009300	2
CPATCC_0009310	6
CPATCC_0009320	6
CPATCC_0009330	6
CPATCC_0009340	3
CPATCC_0009350	6
CPATCC_0009360	2
CPATCC_0009370	3
CPATCC_0009380	3
CPATCC_0009390	3
CPATCC_0009400	6
CPATCC_0009410	2
CPATCC_0009420	3
CPATCC_0009430	6
CPATCC_0009440	6
CPATCC_0009450	6
CPATCC_0009460	6
CPATCC_0009470	2
CPATCC_0009480	2
CPATCC_0009490	2
CPATCC_0009500	7
CPATCC_0009510	7
CPATCC_0009520	3
CPATCC_0009530	3
CPATCC_0009540	3
CPATCC_0009550	4
CPATCC_0009560	3
CPATCC_0009570	3
CPATCC_0009580	3
CPATCC_0009590	5
CPATCC_0009600	6
CPATCC_0009610	1
CPATCC_0009620	1
CPATCC_0009620	7
CPATCC_0009630	7
CPATCC_0009640	6
CPATCC_0009650	7
CPATCC_0009660	6
CPATCC_0009670	6
CPATCC_0009680	3
CPATCC_0009690	3
CPATCC_0009700	7
CPATCC_0009710	7
CPATCC_0009720	7
CPATCC_0009730	3
CPATCC_0009740	3
CPATCC_0009750	7
CPATCC_0009760	6
CPATCC_0009770	3
CPATCC_0009780	6
CPATCC_0009790	3
CPATCC_0009800	6
CPATCC_0009810	3
CPATCC_0009820	7
CPATCC_0009830	6
CPATCC_0009840	6
CPATCC_0009850	7
CPATCC_0009860	1
CPATCC_0009880	7
CPATCC_0009890	6
CPATCC_0009900	1
CPATCC_0009910	4
CPATCC_0009920	7
CPATCC_0009930	7
CPATCC_0009940	7
CPATCC_0009970	7
CPATCC_0009980	1
CPATCC_0009990	3
CPATCC_0010000	2
CPATCC_0010010	6
CPATCC_0010020	7
CPATCC_0010030	7
CPATCC_0010040	7
CPATCC_0010050	7
CPATCC_0010060	4
CPATCC_0010070	3
CPATCC_0010080	7
CPATCC_0010090	3
CPATCC_0010100	7
CPATCC_0010110	6
CPATCC_0010120	3
CPATCC_0010130	2
CPATCC_0010140	7
CPATCC_0010150	7
CPATCC_0010160	4
CPATCC_0010170	2
CPATCC_0010180	4
CPATCC_0010190	5
CPATCC_0010200	2
CPATCC_0010210	2
CPATCC_0010210	3
CPATCC_0010230	7
CPATCC_0010250	2
CPATCC_0010260	3
CPATCC_0010270	3
CPATCC_0010280	7
CPATCC_0010290	7
CPATCC_0010300	7
CPATCC_0010310	4
CPATCC_0010320	5
CPATCC_0010330	4
CPATCC_0010340	4
CPATCC_0010350	6
CPATCC_0010360	2
CPATCC_0010370	7
CPATCC_0010380	7
CPATCC_0010390	1
CPATCC_0010390	1
CPATCC_0010410	7
CPATCC_0010420	6
CPATCC_0010430	3
CPATCC_0010440	6
CPATCC_0010450	3
CPATCC_0010460	2
CPATCC_0010470	6
CPATCC_0010480	3
CPATCC_0010490	6
CPATCC_0010500	7
CPATCC_0010510	2
CPATCC_0010520	2
CPATCC_0010520	1
CPATCC_0010530	3
CPATCC_0010540	4
CPATCC_0010550	7
CPATCC_0010560	7
CPATCC_0010570	7
CPATCC_0010580	7
CPATCC_0010590	3
CPATCC_0010600	5
CPATCC_0010610	3
CPATCC_0010620	7
CPATCC_0010630	7
CPATCC_0010640	3
CPATCC_0010650	6
CPATCC_0010660	1
CPATCC_0010670	2
CPATCC_0010680	3
CPATCC_0010700	5
CPATCC_0010710	5
CPATCC_0010720	3
CPATCC_0010730	3
CPATCC_0010740	3
CPATCC_0010750	2
CPATCC_0010760	3
CPATCC_0010770	2
CPATCC_0010780	2
CPATCC_0010790	3
CPATCC_0010800	6
CPATCC_0010810	6
CPATCC_0010820	3
CPATCC_0010830	5
CPATCC_0010850	7
CPATCC_0010870	2
CPATCC_0010880	7
CPATCC_0010920	7
CPATCC_0010930	7
CPATCC_0010940	1
CPATCC_0010950	7
CPATCC_0010960	7
CPATCC_0010970	3
CPATCC_0010980	3
CPATCC_0010990	5
CPATCC_0011000	4
CPATCC_0011010	3
CPATCC_0011020	7
CPATCC_0011030	6
CPATCC_0011040	1
CPATCC_0011060	5
CPATCC_0011070	7
CPATCC_0011080	5
CPATCC_0011090	5
CPATCC_0011100	5
CPATCC_0011110	3
CPATCC_0011120	1
CPATCC_0011130	4
CPATCC_0011140	6
CPATCC_0011150	6
CPATCC_0011170	7
CPATCC_0011180	3
CPATCC_0011190	6
CPATCC_0011200	2
CPATCC_0011210	6
CPATCC_0011220	5
CPATCC_0011230	6
CPATCC_0011240	7
CPATCC_0011250	3
CPATCC_0011260	3
CPATCC_0011270	1
CPATCC_0011280	2
CPATCC_0011290	3
CPATCC_0011300	3
CPATCC_0011310	3
CPATCC_0011320	2
CPATCC_0011330	3
CPATCC_0011340	3
CPATCC_0011350	3
CPATCC_0011360	7
CPATCC_0011370	3
CPATCC_0011380	3
CPATCC_0011390	7
CPATCC_0011400	5
CPATCC_0011410	3
CPATCC_0011420	2
CPATCC_0011430	6
CPATCC_0011440	6
CPATCC_0011450	5
CPATCC_0011460	3
CPATCC_0011470	4
CPATCC_0011490	1
CPATCC_0011500	1
CPATCC_0011510	4
CPATCC_0011520	1
CPATCC_0011530	3
CPATCC_0011540	7
CPATCC_0011550	7
CPATCC_0011560	6
CPATCC_0011570	1
CPATCC_0011580	2
CPATCC_0011590	7
CPATCC_0011600	4
CPATCC_0011610	2
CPATCC_0011610	1
CPATCC_0011630	6
CPATCC_0011640	7
CPATCC_0011650	3
CPATCC_0011660	3
CPATCC_0011670	5
CPATCC_0011680	5
CPATCC_0011690	3
CPATCC_0011700	3
CPATCC_0011710	3
CPATCC_0011720	7
CPATCC_0011730	3
CPATCC_0011740	3
CPATCC_0011750	7
CPATCC_0011760	3
CPATCC_0011770	3
CPATCC_0011780	5
CPATCC_0011790	5
CPATCC_0011800	6
CPATCC_0011810	6
CPATCC_0011820	3
CPATCC_0011830	3
CPATCC_0011840	3
CPATCC_0011850	3
CPATCC_0011860	6
CPATCC_0011870	2
CPATCC_0011880	5
CPATCC_0011890	3
CPATCC_0011900	3
CPATCC_0011910	3
CPATCC_0011920	3
CPATCC_0011930	3
CPATCC_0011940	2
CPATCC_0011950	3
CPATCC_0011960	6
CPATCC_0011970	2
CPATCC_0011980	6
CPATCC_0011990	3
CPATCC_0012000	3
CPATCC_0012010	4
CPATCC_0012020	1
CPATCC_0012030	7
CPATCC_0012040	3
CPATCC_0012050	3
CPATCC_0012060	6
CPATCC_0012070	2
CPATCC_0012080	6
CPATCC_0012090	3
CPATCC_0012100	7
CPATCC_0012110	3
CPATCC_0012120	3
CPATCC_0012130	6
CPATCC_0012140	7
CPATCC_0012150	6
CPATCC_0012160	5
CPATCC_0012170	3
CPATCC_0012180	3
CPATCC_0012190	5
CPATCC_0012200	3
CPATCC_0012210	7
CPATCC_0012220	3
CPATCC_0012230	6
CPATCC_0012240	1
CPATCC_0012250	3
CPATCC_0012260	3
CPATCC_0012270	5
CPATCC_0012280	4
CPATCC_0012290	7
CPATCC_0012300	3
CPATCC_0012310	3
CPATCC_0012320	3
CPATCC_0012340	7
CPATCC_0012350	3
CPATCC_0012360	5
CPATCC_0012370	3
CPATCC_0012380	7
CPATCC_0012390	2
CPATCC_0012400	2
CPATCC_0012410	7
CPATCC_0012420	1
CPATCC_0012430	3
CPATCC_0012440	3
CPATCC_0012450	6
CPATCC_0012460	6
CPATCC_0012470	7
CPATCC_0012480	4
CPATCC_0012490	7
CPATCC_0012500	6
CPATCC_0012510	2
CPATCC_0012520	7
CPATCC_0012530	7
CPATCC_0012540	4
CPATCC_0012550	7
CPATCC_0012560	3
CPATCC_0012570	7
CPATCC_0012580	7
CPATCC_0012590	7
CPATCC_0012610	7
CPATCC_0012620	7
CPATCC_0012630	6
CPATCC_0012640	7
CPATCC_0012650	7
CPATCC_0012660	7
CPATCC_0012670	3
CPATCC_0012680	6
CPATCC_0012690	6
CPATCC_0012700	3
CPATCC_0012710	6
CPATCC_0012720	3
CPATCC_0012730	3
CPATCC_0012740	3
CPATCC_0012750	7
CPATCC_0012760	3
CPATCC_0012770	3
CPATCC_0012780	3
CPATCC_0012790	3
CPATCC_0012800	6
CPATCC_0012810	5
CPATCC_0012820	5
CPATCC_0012830	3
CPATCC_0012840	3
CPATCC_0012850	3
CPATCC_0012860	4
CPATCC_0012870	4
CPATCC_0012880	3
CPATCC_0012890	6
CPATCC_0012900	6
CPATCC_0012910	1
CPATCC_0012920	7
CPATCC_0012930	7
CPATCC_0012940	3
CPATCC_0012950	6
CPATCC_0012960	6
CPATCC_0012970	6
CPATCC_0012980	7
CPATCC_0012990	7
CPATCC_0013000	7
CPATCC_0013010	6
CPATCC_0013020	6
CPATCC_0013030	7
CPATCC_0013040	3
CPATCC_0013050	7
CPATCC_0013060	7
CPATCC_0013070	7
CPATCC_0013080	1
CPATCC_0013090	3
CPATCC_0013100	6
CPATCC_0013110	7
CPATCC_0013120	7
CPATCC_0013130	7
CPATCC_0013140	3
CPATCC_0013150	3
CPATCC_0013160	7
CPATCC_0013170	3
CPATCC_0013180	3
CPATCC_0013190	3
CPATCC_0013200	7
CPATCC_0013210	7
CPATCC_0013220	7
CPATCC_0013230	7
CPATCC_0013240	7
CPATCC_0013250	3
CPATCC_0013260	3
CPATCC_0013270	6
CPATCC_0013280	3
CPATCC_0013290	3
CPATCC_0013300	3
CPATCC_0013310	7
CPATCC_0013320	2
CPATCC_0013330	6
CPATCC_0013340	3
CPATCC_0013350	3
CPATCC_0013360	3
CPATCC_0013370	3
CPATCC_0013380	2
CPATCC_0013390	2
CPATCC_0013400	2
CPATCC_0013410	7
CPATCC_0013420	3
CPATCC_0013430	3
CPATCC_0013440	3
CPATCC_0013460	7
CPATCC_0013470	7
CPATCC_0013480	6
CPATCC_0013490	3
CPATCC_0013500	3
CPATCC_0013510	3
CPATCC_0013520	3
CPATCC_0013530	5
CPATCC_0013540	2
CPATCC_0013550	3
CPATCC_0013560	1
CPATCC_0013570	3
CPATCC_0013580	6
CPATCC_0013600	5
CPATCC_0013610	3
CPATCC_0013620	3
CPATCC_0013630	3
CPATCC_0013640	3
CPATCC_0013650	3
CPATCC_0013660	3
CPATCC_0013670	6
CPATCC_0013680	6
CPATCC_0013690	1
CPATCC_0013700	1
CPATCC_0013710	3
CPATCC_0013720	6
CPATCC_0013730	7
CPATCC_0013740	7
CPATCC_0013750	6
CPATCC_0013760	3
CPATCC_0013770	5
CPATCC_0013780	2
CPATCC_0013790	2
CPATCC_0013800	6
CPATCC_0013810	7
CPATCC_0013820	7
CPATCC_0013830	7
CPATCC_0013840	7
CPATCC_0013850	4
CPATCC_0013860	2
CPATCC_0013870	6
CPATCC_0013880	3
CPATCC_0013890	3
CPATCC_0013900	6
CPATCC_0013910	7
CPATCC_0013920	3
CPATCC_0013930	3
CPATCC_0013940	6
CPATCC_0013950	6
CPATCC_0013960	4
CPATCC_0013970	2
CPATCC_0013980	4
CPATCC_0013990	4
CPATCC_0014000	4
CPATCC_0014010	4
CPATCC_0014020	6
CPATCC_0014040	2
CPATCC_0014050	7
CPATCC_0014060	3
CPATCC_0014070	3
CPATCC_0014080	6
CPATCC_0014100	6
CPATCC_0014110	7
CPATCC_0014120	7
CPATCC_0014130	6
CPATCC_0014140	2
CPATCC_0014150	1
CPATCC_0014160	3
CPATCC_0014170	1
CPATCC_0014180	3
CPATCC_0014190	6
CPATCC_0014200	7
CPATCC_0014210	5
CPATCC_0014220	5
CPATCC_0014230	7
CPATCC_0014240	7
CPATCC_0014250	7
CPATCC_0014260	1
CPATCC_0014270	2
CPATCC_0014280	6
CPATCC_0014290	2
CPATCC_0014300	2
CPATCC_0014310	3
CPATCC_0014320	6
CPATCC_0014330	7
CPATCC_0014330	3
CPATCC_0014340	3
CPATCC_0014350	3
CPATCC_0014360	3
CPATCC_0014370	6
CPATCC_0014380	6
CPATCC_0014390	3
CPATCC_0014400	5
CPATCC_0014410	7
CPATCC_0014420	5
CPATCC_0014430	3
CPATCC_0014440	6
CPATCC_0014450	3
CPATCC_0014460	5
CPATCC_0014470	7
CPATCC_0014480	3
CPATCC_0014490	7
CPATCC_0014500	3
CPATCC_0014510	7
CPATCC_0014520	4
CPATCC_0014530	7
CPATCC_0014540	6
CPATCC_0014550	3
CPATCC_0014560	3
CPATCC_0014570	1
CPATCC_0014580	7
CPATCC_0014590	3
CPATCC_0014600	3
CPATCC_0014610	4
CPATCC_0014620	5
CPATCC_0014630	6
CPATCC_0014640	4
CPATCC_0014650	3
CPATCC_0014660	3
CPATCC_0014670	3
CPATCC_0014680	1
CPATCC_0014690	3
CPATCC_0014700	6
CPATCC_0014710	6
CPATCC_0014720	3
CPATCC_0014730	7
CPATCC_0014740	3
CPATCC_0014750	4
CPATCC_0014760	1
CPATCC_0014780	2
CPATCC_0014790	4
CPATCC_0014800	1
CPATCC_0014810	3
CPATCC_0014820	3
CPATCC_0014830	2
CPATCC_0014840	3
CPATCC_0014850	7
CPATCC_0014860	7
CPATCC_0014870	4
CPATCC_0014880	3
CPATCC_0014890	3
CPATCC_0014900	7
CPATCC_0014910	4
CPATCC_0014920	3
CPATCC_0014930	6
CPATCC_0014940	2
CPATCC_0014950	2
CPATCC_0014960	5
CPATCC_0014970	7
CPATCC_0014980	7
CPATCC_0014990	7
CPATCC_0015000	6
CPATCC_0015010	2
CPATCC_0015020	1
CPATCC_0015030	5
CPATCC_0015040	2
CPATCC_0015050	2
CPATCC_0015060	6
CPATCC_0015070	3
CPATCC_0015080	7
CPATCC_0015090	2
CPATCC_0015100	6
CPATCC_0015110	3
CPATCC_0015120	6
CPATCC_0015130	6
CPATCC_0015150	7
CPATCC_0015160	6
CPATCC_0015170	7
CPATCC_0015180	3
CPATCC_0015190	6
CPATCC_0015200	7
CPATCC_0015210	3
CPATCC_0015220	7
CPATCC_0015230	7
CPATCC_0015240	3
CPATCC_0015250	3
CPATCC_0015260	2
CPATCC_0015270	3
CPATCC_0015280	7
CPATCC_0015290	3
CPATCC_0015300	4
CPATCC_0015320	3
CPATCC_0015330	6
CPATCC_0015340	3
CPATCC_0015350	3
CPATCC_0015360	1
CPATCC_0015370	3
CPATCC_0015380	3
CPATCC_0015390	1
CPATCC_0015400	6
CPATCC_0015410	6
CPATCC_0015420	5
CPATCC_0015430	3
CPATCC_0015440	6
CPATCC_0015450	1
CPATCC_0015460	4
CPATCC_0015470	3
CPATCC_0015480	7
CPATCC_0015490	7
CPATCC_0015500	7
CPATCC_0015510	7
CPATCC_0015520	2
CPATCC_0015530	1
CPATCC_0015540	7
CPATCC_0015550	7
CPATCC_0015560	3
CPATCC_0015570	6
CPATCC_0015580	6
CPATCC_0015590	2
CPATCC_0015600	1
CPATCC_0015610	3
CPATCC_0015620	3
CPATCC_0015630	3
CPATCC_0015640	7
CPATCC_0015650	7
CPATCC_0015660	7
CPATCC_0015670	3
CPATCC_0015680	6
CPATCC_0015690	7
CPATCC_0015700	3
CPATCC_0015710	3
CPATCC_0015720	2
CPATCC_0015730	6
CPATCC_0015740	6
CPATCC_0015750	3
CPATCC_0015760	7
CPATCC_0015770	6
CPATCC_0015780	6
CPATCC_0015790	6
CPATCC_0015800	6
CPATCC_0015810	1
CPATCC_0015820	6
CPATCC_0015830	4
CPATCC_0015840	3
CPATCC_0015850	1
CPATCC_0015860	3
CPATCC_0015870	3
CPATCC_0015880	6
CPATCC_0015890	2
CPATCC_0015900	2
CPATCC_0015910	4
CPATCC_0015920	3
CPATCC_0015930	3
CPATCC_0015940	4
CPATCC_0015950	3
CPATCC_0015960	4
CPATCC_0015960	7
CPATCC_0015970	7
CPATCC_0015980	3
CPATCC_0015990	3
CPATCC_0016000	3
CPATCC_0016010	7
CPATCC_0016020	7
CPATCC_0016030	7
CPATCC_0016040	7
CPATCC_0016050	3
CPATCC_0016060	5
CPATCC_0016070	5
CPATCC_0016080	4
CPATCC_0016090	1
CPATCC_0016100	7
CPATCC_0016120	3
CPATCC_0016130	7
CPATCC_0016140	7
CPATCC_0016150	5
CPATCC_0016160	7
CPATCC_0016170	3
CPATCC_0016180	7
CPATCC_0016200	5
CPATCC_0016210	2
CPATCC_0016220	5
CPATCC_0016230	3
CPATCC_0016240	6
CPATCC_0016250	4
CPATCC_0016260	1
CPATCC_0016270	3
CPATCC_0016280	4
CPATCC_0016290	2
CPATCC_0016300	6
CPATCC_0016310	3
CPATCC_0016320	4
CPATCC_0016330	7
CPATCC_0016340	1
CPATCC_0016360	3
CPATCC_0016360	2
CPATCC_0016380	7
CPATCC_0016390	7
CPATCC_0016400	6
CPATCC_0016410	7
CPATCC_0016420	6
CPATCC_0016430	3
CPATCC_0016440	3
CPATCC_0016450	3
CPATCC_0016460	2
CPATCC_0016470	5
CPATCC_0016480	7
CPATCC_0016490	1
CPATCC_0016500	7
CPATCC_0016510	5
CPATCC_0016520	6
CPATCC_0016530	2
CPATCC_0016540	1
CPATCC_0016550	6
CPATCC_0016580	7
CPATCC_0016590	7
CPATCC_0016600	2
CPATCC_0016610	6
CPATCC_0016620	7
CPATCC_0016630	3
CPATCC_0016640	3
CPATCC_0016650	1
CPATCC_0016670	6
CPATCC_0016680	3
CPATCC_0016690	3
CPATCC_0016700	7
CPATCC_0016710	3
CPATCC_0016720	7
CPATCC_0016730	3
CPATCC_0016740	3
CPATCC_0016750	3
CPATCC_0016760	2
CPATCC_0016770	6
CPATCC_0016780	2
CPATCC_0016790	5
CPATCC_0016800	5
CPATCC_0016810	3
CPATCC_0016820	5
CPATCC_0016840	3
CPATCC_0016850	3
CPATCC_0016860	7
CPATCC_0016870	1
CPATCC_0016880	7
CPATCC_0016890	3
CPATCC_0016900	7
CPATCC_0016920	7
CPATCC_0016930	7
CPATCC_0016940	7
CPATCC_0016950	5
CPATCC_0016960	7
CPATCC_0016960	7
CPATCC_0016970	7
CPATCC_0016980	3
CPATCC_0016990	2
CPATCC_0017000	3
CPATCC_0017010	1
CPATCC_0017020	1
CPATCC_0017030	7
CPATCC_0017040	1
CPATCC_0017050	4
CPATCC_0017090	3
CPATCC_0017100	3
CPATCC_0017120	7
CPATCC_0017120	7
CPATCC_0017140	6
CPATCC_0017150	3
CPATCC_0017160	5
CPATCC_0017170	2
CPATCC_0017180	2
CPATCC_0017190	2
CPATCC_0017200	3
CPATCC_0017210	6
CPATCC_0017220	3
CPATCC_0017230	3
CPATCC_0017240	5
CPATCC_0017250	2
CPATCC_0017260	6
CPATCC_0017270	6
CPATCC_0017280	6
CPATCC_0017290	3
CPATCC_0017300	3
CPATCC_0017310	4
CPATCC_0017320	3
CPATCC_0017330	3
CPATCC_0017340	3
CPATCC_0017350	7
CPATCC_0017360	3
CPATCC_0017370	4
CPATCC_0017380	4
CPATCC_0017390	6
CPATCC_0017400	3
CPATCC_0017410	2
CPATCC_0017420	3
CPATCC_0017430	3
CPATCC_0017450	2
CPATCC_0017460	3
CPATCC_0017470	3
CPATCC_0017480	7
CPATCC_0017490	3
CPATCC_0017500	2
CPATCC_0017510	3
CPATCC_0017520	5
CPATCC_0017530	2
CPATCC_0017540	2
CPATCC_0017550	3
CPATCC_0017560	6
CPATCC_0017570	7
CPATCC_0017580	6
CPATCC_0017590	4
CPATCC_0017600	7
CPATCC_0017610	4
CPATCC_0017620	5
CPATCC_0017630	7
CPATCC_0017640	7
CPATCC_0017650	7
CPATCC_0017660	4
CPATCC_0017670	3
CPATCC_0017680	3
CPATCC_0017690	1
CPATCC_0017700	7
CPATCC_0017710	7
CPATCC_0017720	7
CPATCC_0017730	3
CPATCC_0017740	3
CPATCC_0017750	3
CPATCC_0017760	3
CPATCC_0017770	7
CPATCC_0017780	2
CPATCC_0017790	5
CPATCC_0017800	7
CPATCC_0017810	4
CPATCC_0017820	7
CPATCC_0017830	6
CPATCC_0017840	6
CPATCC_0017850	3
CPATCC_0017860	7
CPATCC_0017870	3
CPATCC_0017880	7
CPATCC_0017890	3
CPATCC_0017900	3
CPATCC_0017910	7
CPATCC_0017920	7
CPATCC_0017930	3
CPATCC_0017940	3
CPATCC_0017950	3
CPATCC_0017960	3
CPATCC_0017970	6
CPATCC_0017980	4
CPATCC_0017990	7
CPATCC_0018000	1
CPATCC_0018010	3
CPATCC_0018020	2
CPATCC_0018030	3
CPATCC_0018040	2
CPATCC_0018050	5
CPATCC_0018050	7
CPATCC_0018070	2
CPATCC_0018080	2
CPATCC_0018090	3
CPATCC_0018100	3
CPATCC_0018110	7
CPATCC_0018120	5
CPATCC_0018130	3
CPATCC_0018140	6
CPATCC_0018150	4
CPATCC_0018160	3
CPATCC_0018170	6
CPATCC_0018180	6
CPATCC_0018190	6
CPATCC_0018200	6
CPATCC_0018210	3
CPATCC_0018230	5
CPATCC_0018240	3
CPATCC_0018250	3
CPATCC_0018260	5
CPATCC_0018270	3
CPATCC_0018280	3
CPATCC_0018290	6
CPATCC_0018300	7
CPATCC_0018310	3
CPATCC_0018320	3
CPATCC_0018330	6
CPATCC_0018340	6
CPATCC_0018350	2
CPATCC_0018360	4
CPATCC_0018370	6
CPATCC_0018380	3
CPATCC_0018390	3
CPATCC_0018400	2
CPATCC_0018410	6
CPATCC_0018420	5
CPATCC_0018430	3
CPATCC_0018440	6
CPATCC_0018450	6
CPATCC_0018460	3
CPATCC_0018470	7
CPATCC_0018480	3
CPATCC_0018490	2
CPATCC_0018490	6
CPATCC_0018490	7
CPATCC_0018520	1
CPATCC_0018530	7
CPATCC_0018540	6
CPATCC_0018550	3
CPATCC_0018570	3
CPATCC_0018580	3
CPATCC_0018590	1
CPATCC_0018600	1
CPATCC_0018610	3
CPATCC_0018620	6
CPATCC_0018630	6
CPATCC_0018640	3
CPATCC_0018650	1
CPATCC_0018660	2
CPATCC_0018670	2
CPATCC_0018680	3
CPATCC_0018690	3
CPATCC_0018700	6
CPATCC_0018710	5
CPATCC_0018720	7
CPATCC_0018730	7
CPATCC_0018740	3
CPATCC_0018750	3
CPATCC_0018760	7
CPATCC_0018770	6
CPATCC_0018780	6
CPATCC_0018790	3
CPATCC_0018800	3
CPATCC_0018810	4
CPATCC_0018820	3
CPATCC_0018830	4
CPATCC_0018840	3
CPATCC_0018850	6
CPATCC_0018860	6
CPATCC_0018870	5
CPATCC_0018880	7
CPATCC_0018890	5
CPATCC_0018900	2
CPATCC_0018910	6
CPATCC_0018920	2
CPATCC_0018930	3
CPATCC_0018940	1
CPATCC_0018950	2
CPATCC_0018960	1
CPATCC_0018970	1
CPATCC_0018980	2
CPATCC_0018990	6
CPATCC_0018990	6
CPATCC_0018990	1
CPATCC_0019000	2
CPATCC_0019030	6
CPATCC_0019040	1
CPATCC_0019050	7
CPATCC_0019060	4
CPATCC_0019070	3
CPATCC_0019080	3
CPATCC_0019090	3
CPATCC_0019100	1
CPATCC_0019110	7
CPATCC_0019120	7
CPATCC_0019130	7
CPATCC_0019140	3
CPATCC_0019150	6
CPATCC_0019160	3
CPATCC_0019170	2
CPATCC_0019180	1
CPATCC_0019190	7
CPATCC_0019200	3
CPATCC_0019210	6
CPATCC_0019220	1
CPATCC_0019230	5
CPATCC_0019240	1
CPATCC_0019250	2
CPATCC_0019260	2
CPATCC_0019270	3
CPATCC_0019280	3
CPATCC_0019290	7
CPATCC_0019300	7
CPATCC_0019320	2
CPATCC_0019330	7
CPATCC_0019350	6
CPATCC_0019360	2
CPATCC_0019370	5
CPATCC_0019380	4
CPATCC_0019390	7
CPATCC_0019400	6
CPATCC_0019410	2
CPATCC_0019420	3
CPATCC_0019430	6
CPATCC_0019440	2
CPATCC_0019450	3
CPATCC_0019460	4
CPATCC_0019470	7
CPATCC_0019480	6
CPATCC_0019490	2
CPATCC_0019500	3
CPATCC_0019510	7
CPATCC_0019520	7
CPATCC_0019530	4
CPATCC_0019540	4
CPATCC_0019550	7
CPATCC_0019560	3
CPATCC_0019570	2
CPATCC_0019570	6
CPATCC_0019570	1
CPATCC_0019580	2
CPATCC_0019610	6
CPATCC_0019630	4
CPATCC_0019640	6
CPATCC_0019650	2
CPATCC_0019680	3
CPATCC_0019680	3
CPATCC_0019700	7
CPATCC_0019710	7
CPATCC_0019730	3
CPATCC_0019740	3
CPATCC_0019750	6
CPATCC_0019760	6
CPATCC_0019770	3
CPATCC_0019780	2
CPATCC_0019790	7
CPATCC_0019800	6
CPATCC_0019810	2
CPATCC_0019820	2
CPATCC_0019830	3
CPATCC_0019840	7
CPATCC_0019850	6
CPATCC_0019860	7
CPATCC_0019870	7
CPATCC_0019880	1
CPATCC_0019890	3
CPATCC_0019900	1
CPATCC_0019910	1
CPATCC_0019920	3
CPATCC_0019930	5
CPATCC_0019940	3
CPATCC_0019950	6
CPATCC_0019960	3
CPATCC_0019970	7
CPATCC_0019980	6
CPATCC_0019990	3
CPATCC_0020000	3
CPATCC_0020010	6
CPATCC_0020020	2
CPATCC_0020030	6
CPATCC_0020040	6
CPATCC_0020050	7
CPATCC_0020060	7
CPATCC_0020070	7
CPATCC_0020090	6
CPATCC_0020100	2
CPATCC_0020110	5
CPATCC_0020120	3
CPATCC_0020130	3
CPATCC_0020140	4
CPATCC_0020150	2
CPATCC_0020160	2
CPATCC_0020170	6
CPATCC_0020180	3
CPATCC_0020190	3
CPATCC_0020200	7
CPATCC_0020210	7
CPATCC_0020220	1
CPATCC_0020230	3
CPATCC_0020240	6
CPATCC_0020250	2
CPATCC_0020260	3
CPATCC_0020270	5
CPATCC_0020280	4
CPATCC_0020290	7
CPATCC_0020310	3
CPATCC_0020320	3
CPATCC_0020330	7
CPATCC_0020340	7
CPATCC_0020350	3
CPATCC_0020360	3
CPATCC_0020370	3
CPATCC_0020380	3
CPATCC_0020390	7
CPATCC_0020400	4
CPATCC_0020410	6
CPATCC_0020420	7
CPATCC_0020430	4
CPATCC_0020440	3
CPATCC_0020450	7
CPATCC_0020460	7
CPATCC_0020470	3
CPATCC_0020480	7
CPATCC_0020490	7
CPATCC_0020500	3
CPATCC_0020510	7
CPATCC_0020520	3
CPATCC_0020530	3
CPATCC_0020540	2
CPATCC_0020550	7
CPATCC_0020560	2
CPATCC_0020570	7
CPATCC_0020580	7
CPATCC_0020590	3
CPATCC_0020600	3
CPATCC_0020610	3
CPATCC_0020620	7
CPATCC_0020630	7
CPATCC_0020640	3
CPATCC_0020650	3
CPATCC_0020660	7
CPATCC_0020670	6
CPATCC_0020680	3
CPATCC_0020690	7
CPATCC_0020710	2
CPATCC_0020720	6
CPATCC_0020730	3
CPATCC_0020740	2
CPATCC_0020750	6
CPATCC_0020760	7
CPATCC_0020770	3
CPATCC_0020780	6
CPATCC_0020790	4
CPATCC_0020800	6
CPATCC_0020810	7
CPATCC_0020820	5
CPATCC_0020830	3
CPATCC_0020840	2
CPATCC_0020850	5
CPATCC_0020860	3
CPATCC_0020870	6
CPATCC_0020880	6
CPATCC_0020890	2
CPATCC_0020900	7
CPATCC_0020910	3
CPATCC_0020930	3
CPATCC_0020940	3
CPATCC_0020950	3
CPATCC_0020960	6
CPATCC_0020970	3
CPATCC_0020980	3
CPATCC_0020990	6
CPATCC_0021000	6
CPATCC_0021010	6
CPATCC_0021020	1
CPATCC_0021030	7
CPATCC_0021040	3
CPATCC_0021050	3
CPATCC_0021060	3
CPATCC_0021070	7
CPATCC_0021080	5
CPATCC_0021090	3
CPATCC_0021100	6
CPATCC_0021110	3
CPATCC_0021120	7
CPATCC_0021130	4
CPATCC_0021140	1
CPATCC_0021150	2
CPATCC_0021160	2
CPATCC_0021190	6
CPATCC_0021200	6
CPATCC_0021230	3
CPATCC_0021240	6
CPATCC_0021250	3
CPATCC_0021260	7
CPATCC_0021270	3
CPATCC_0021280	4
CPATCC_0021290	3
CPATCC_0021300	3
CPATCC_0021310	3
CPATCC_0021320	3
CPATCC_0021330	4
CPATCC_0021340	7
CPATCC_0021350	2
CPATCC_0021360	6
CPATCC_0021370	3
CPATCC_0021380	3
CPATCC_0021390	7
CPATCC_0021400	3
CPATCC_0021410	3
CPATCC_0021420	2
CPATCC_0021430	7
CPATCC_0021440	3
CPATCC_0021450	1
CPATCC_0021460	3
CPATCC_0021470	3
CPATCC_0021480	6
CPATCC_0021490	2
CPATCC_0021500	6
CPATCC_0021510	2
CPATCC_0021520	2
CPATCC_0021530	5
CPATCC_0021540	5
CPATCC_0021550	7
CPATCC_0021560	7
CPATCC_0021570	6
CPATCC_0021580	1
CPATCC_0021590	3
CPATCC_0021600	7
CPATCC_0021610	7
CPATCC_0021620	7
CPATCC_0021630	3
CPATCC_0021640	3
CPATCC_0021650	5
CPATCC_0021660	3
CPATCC_0021670	6
CPATCC_0021680	6
CPATCC_0021690	6
CPATCC_0021700	2
CPATCC_0021710	3
CPATCC_0021720	7
CPATCC_0021730	6
CPATCC_0021730	3
CPATCC_0021750	3
CPATCC_0021760	2
CPATCC_0021770	4
CPATCC_0021780	2
CPATCC_0021790	3
CPATCC_0021790	3
CPATCC_0021810	6
CPATCC_0021820	3
CPATCC_0021830	1
CPATCC_0021840	7
CPATCC_0021860	7
CPATCC_0021870	7
CPATCC_0021880	7
CPATCC_0021890	5
CPATCC_0021900	4
CPATCC_0021910	2
CPATCC_0021920	7
CPATCC_0021930	6
CPATCC_0021940	3
CPATCC_0021950	3
CPATCC_0021960	3
CPATCC_0021970	6
CPATCC_0021980	4
CPATCC_0021990	3
CPATCC_0022000	3
CPATCC_0022010	3
CPATCC_0022020	7
CPATCC_0022030	3
CPATCC_0022040	6
CPATCC_0022050	2
CPATCC_0022060	3
CPATCC_0022070	3
CPATCC_0022080	3
CPATCC_0022090	2
CPATCC_0022100	6
CPATCC_0022110	3
CPATCC_0022120	7
CPATCC_0022130	7
CPATCC_0022140	3
CPATCC_0022150	6
CPATCC_0022160	3
CPATCC_0022170	4
CPATCC_0022180	3
CPATCC_0022190	3
CPATCC_0022200	5
CPATCC_0022220	7
CPATCC_0022230	2
CPATCC_0022240	3
CPATCC_0022250	3
CPATCC_0022260	3
CPATCC_0022270	3
CPATCC_0022280	3
CPATCC_0022290	3
CPATCC_0022300	7
CPATCC_0022310	6
CPATCC_0022330	2
CPATCC_0022350	3
CPATCC_0022360	3
CPATCC_0022370	3
CPATCC_0022380	3
[truncated: 1,658 more rows]

## Sheet: S5-lncRNA Context
Gene_ID	Alias	oocyst	oocyst_std	h0	h0_std	h2	h2_std	h24	h24_std	h48	h48_std	Expression heatmap cluster	oocyst/sporozoite-->asexual stage_DE	asexual stage-->sexual stage_DE	antisense_gene	antisense_cor	upstream_gene	upstream_cor	downstream_gene	downstream_cor
Cp_lnc_346-RA	CPATCC_0000193	7.53385	0.903499	6.74754	0.187136	7.06137	0.523154	7.36537	0.486555	8.36919	1.2157	7	0	0	CPATCC_0000190	-0.18	CPATCC_0000180	-0.4	CPATCC_0000200	0.04
Cp_lnc_370-RA	CPATCC_0000213	5.58317	0.554949	6.98684	0.165281	6.64451	0.326859	5.79091	0.418426	5.8351	0.805187	3	-1	0	CPATCC_0000210	-0.31	CPATCC_0000220	0.24	CPATCC_0000200	0.18
Cp_lnc_371-RA	CPATCC_0000223	6.13181	0.187579	7.36992	0.0862357	7.18651	0.309065	5.89493	0.219927	5.89481	0.521448	9	-1	0	CPATCC_0000220	0.23	CPATCC_0000230	-0.58	CPATCC_0000210	-0.65
Cp_lnc_347-RA	CPATCC_0000263	5.7867	0.217602	5.67476	0.126369	5.57811	0.309122	6.25087	0.0879075	8.11082	0.552007	4	0	1	CPATCC_0000260	0.7	CPATCC_0000250	0.87	CPATCC_0000270	0.7
Cp_lnc_348-RA	CPATCC_0000343	5.81813	0.173157	6.34491	0.195599	6.18592	0.286974	6.62387	0.166344	5.97783	0.779175	3	0	0	CPATCC_0000340	0.38	CPATCC_0000330	0.43	CPATCC_0000350	0.26
Cp_lnc_372-RA	CPATCC_0000363	5.72975	0.762241	6.15739	0.237208	5.90151	0.326624	6.11052	0.250061	5.79606	0.633238	3	0	0	CPATCC_0000360	0.34	CPATCC_0000370	0.24	CPATCC_0000350	-0.05
Cp_lnc_373-RA	CPATCC_0000373	7.64553	0.566361	10.0159	0.300225	10.2039	0.277156	6.412	0.171438	6.38511	0.537565	5	-1	0	CPATCC_0000370	-0.66	CPATCC_0000380	0.78	CPATCC_0000350	-0.85
Cp_lnc_374-RA	CPATCC_0000423	7.32687	1.47937	7.18152	0.240929	7.08593	0.320983	5.98846	0.238549	6.14856	0.452778	9	-1	0	CPATCC_0000420	-0.55	CPATCC_0000430	0.63	CPATCC_0000400	0.41
Cp_lnc_375-RA	CPATCC_0000463	5.53737	0.49018	5.45403	0.217196	5.62224	0.317221	7.98657	0.512508	8.78056	0.943541	8	1	0	CPATCC_0000460	0.53	CPATCC_0000470	0.47	CPATCC_0000450	0.45
Cp_lnc_376-RA	CPATCC_0000503	5.25229	0.0870099	5.19076	0	5.23086	0.13891	6.04152	0.514567	7.30347	1.60007	4	1	1	CPATCC_0000500	0.76	CPATCC_0000510	0.84	CPATCC_0000490	0.75
Cp_lnc_377-RA	CPATCC_0000593	5.30301	0.158746	5.25111	0.103849	5.44405	0.222266	5.97232	0.19476	6.81369	0.490021	1	0	0	CPATCC_0000590	0.69	CPATCC_0000600	0.77	CPATCC_0000580	0.83
Cp_lnc_350-RA	CPATCC_0000843	5.38155	0.26982	5.27131	0.101906	5.32075	0.215933	5.71449	0.403798	7.69325	1.19816	4	0	1	CPATCC_0000840	0.62	CPATCC_0000830	0.62	CPATCC_0000850	0.72
Cp_lnc_351-RA	CPATCC_0000903	7.23224	0.463855	7.39373	0.674779	7.58741	0.392341	6.4555	0.171164	8.32556	2.36579	7	-1	1	CPATCC_0000900	0.07	CPATCC_0000890	-0.29	CPATCC_0000910	-0.43
Cp_lnc_352-RA	CPATCC_0001453	5.41735	0.320441	5.19076	0	5.30682	0.191651	5.28974	0.169065	6.91364	1.18429	1	0	1	CPATCC_0001450	0.32	CPATCC_0001440	0.43	CPATCC_0001460	0.57
Cp_lnc_379-RA	CPATCC_0001633	5.241	0.0710505	5.25033	0.107215	5.27902	0.130914	5.75768	0.213408	7.02711	0.334549	1	1	0	CPATCC_0001630	0.73	CPATCC_0001650	-0.38	CPATCC_0001620	0.66
Cp_lnc_353-RA	CPATCC_0001703	5.29118	0.142015	5.25869	0.117625	5.34919	0.201483	5.58503	0.198116	7.93175	1.38449	4	0	1	CPATCC_0001700	0.67	CPATCC_0001690	0.79	CPATCC_0001710	0.66
Cp_lnc_354-RA	CPATCC_0001713	5.95141	0.574477	5.52107	0.109308	5.7351	0.219325	5.79041	0.15471	8.27935	1.18225	4	0	1	CPATCC_0001710	0.46	CPATCC_0001700	0.47	CPATCC_0001720	0.55
Cp_lnc_35-RA	CPATCC_0001917	5.88663	0.375039	6.14112	0.405512	6.14223	0.452124	5.70427	0.20231	5.77283	0.46863	3	-1	0	CPATCC_0001920	0.39	CPATCC_0001910	0.36	CPATCC_0001930	0.17
Cp_lnc_380-RA	CPATCC_0002413	6.16903	0.413714	6.54703	0.150842	6.36092	0.217569	5.69767	0.241119	5.9613	0.554657	3	-1	0	CPATCC_0002410	-0.46	CPATCC_0002420	-0.32	CPATCC_0002400	-0.35
Cp_lnc_355-RA	CPATCC_0002553	5.3137	0.173862	5.20103	0.0271612	5.22654	0.123932	5.41006	0.207416	7.09232	1.57613	1	0	1	CPATCC_0002550	0.57	CPATCC_0002540	0.64	CPATCC_0002560	0.01
Cp_lnc_381-RA	CPATCC_0002913	5.86991	0.0914592	5.49127	0.244419	5.47477	0.249543	7.21978	0.433351	7.10792	0.20619	8	1	0	CPATCC_0002910	0.72	CPATCC_0002920	0.83	CPATCC_0002900	-0.34
Cp_lnc_382-RA	CPATCC_0003083	6.15679	0.146168	6.16694	0.346079	5.79028	0.308338	7.34377	0.219904	7.36361	0.307323	8	1	0	CPATCC_0003080	0.81	CPATCC_0003090	0.33	CPATCC_0003070	0.76
Cp_lnc_356-RA	CPATCC_0003193	6.3383	0.139228	6.62014	0.715303	7.06131	0.342112	6.03344	0.193815	6.02836	0.377023	9	-1	0	CPATCC_0003190	-0.71	CPATCC_0003180	-0.37	CPATCC_0003200	0.27
Cp_lnc_383-RA	CPATCC_0003233	5.29726	0.150614	5.42058	0.243423	5.293	0.133194	6.2797	0.373796	7.843	0.389562	8	1	0	CPATCC_0003230	0.75	CPATCC_0003240	0.78	CPATCC_0003220	0.71
Cp_lnc_384-RA	CPATCC_0003243	8.52382	0.748909	9.01044	0.295912	8.81958	0.179887	7.45588	0.259707	6.37899	0.824903	6	-1	-1	CPATCC_0003240	-0.74	CPATCC_0003250	0.68	CPATCC_0003230	-0.83
Cp_lnc_385-RA	CPATCC_0003253	6.7328	0.521335	6.62586	0.104074	6.88827	0.280846	5.51229	0.25702	5.31602	0.331397	9	-1	0	CPATCC_0003250	0.82	CPATCC_0003260	-0.35	CPATCC_0003240	-0.79
Cp_lnc_386-RA	CPATCC_0003263	5.97554	0.355867	8.09532	0.31369	7.88099	0.309812	6.12254	0.155149	6.33836	0.592611	9	-1	0	CPATCC_0003260	-0.57	CPATCC_0003270	0.49	CPATCC_0003250	0.53
Cp_lnc_387-RA	CPATCC_0003411	7.20597	1.46264	6.63708	0.75998	7.56978	0.368376	6.26244	0.253699	5.5448	0.50771	9	-1	0	CPATCC_0003410	0.8	CPATCC_0003420	0.36	CPATCC_0003400	0.76
Cp_lnc_388-RA	CPATCC_0003413	6.65747	1.13964	5.99543	0.467886	6.56456	0.320739	6.08329	0.28227	5.81885	0.427652	3	-1	0	CPATCC_0003410	0.66	CPATCC_0003420	0.2	CPATCC_0003400	0.56
Cp_lnc_357-RA	CPATCC_0003603	8.87107	0.835404	9.81893	0.503494	10.4631	0.236141	7.78119	0.183654	7.55197	0.670375	5	-1	0	CPATCC_0003620	-0.62	CPATCC_0003590	0.78	CPATCC_0003630	-0.8
Cp_lnc_14-RA	CPATCC_0003653	7.32843	1.48158	7.38615	0.476632	7.07554	0.432064	6.77209	0.226175	8.12001	0.46068	7	-1	0	CPATCC_0003650	-0.0399366	CPATCC_0003640	0.256036	CPATCC_0003660	-0.115058
Cp_lnc_359-RA	CPATCC_0003753	7.37799	0.261505	6.51678	0.143541	6.58236	0.303664	5.57829	0.176065	5.72842	0.506243	3	-1	0	CPATCC_0003750	0.81	CPATCC_0003740	0.75	CPATCC_0003760	0.71
Cp_lnc_360-RA	CPATCC_0003813	9.97505	0.915008	8.71987	0.0997634	9.10526	0.200781	7.31775	0.305902	7.71944	0.588642	5	-1	0	CPATCC_0003810	-0.06	CPATCC_0003800	0.23	CPATCC_0003820	-0.85
Cp_lnc_389-RA	CPATCC_0003843	6.04542	0.0653992	6.70464	0.450756	6.24977	0.208632	5.97079	0.229743	6.08401	0.411108	3	-1	0	CPATCC_0003840	-0.13	CPATCC_0003850	-0.38	CPATCC_0003830	-0.24
Cp_lnc_361-RA	CPATCC_0003973	6.56326	1.18703	5.77773	0.0714503	5.88795	0.1454	7.7919	0.147422	7.60464	0.273391	8	1	0	CPATCC_0003970	-0.66	CPATCC_0003960	-0.66	CPATCC_0003980	-0.72
Cp_lnc_362-RA	CPATCC_0003983	11.3761	0.250347	10.7921	0.712493	11.2081	0.5001	7.24984	0.312857	7.98064	0.228196	5	-1	0	CPATCC_0003990	-0.26	CPATCC_0000080	0.76	CPATCC_0004000	0.67
Cp_lnc_390-RA	CPATCC_0004003	6.78106	0.902912	6.49735	0.698878	7.42839	0.519115	6.16562	0.204663	6.01195	0.585754	9	-1	0	CPATCC_0004000	0.49	CPATCC_0004010	-0.72	CPATCC_0003990	0.21
Cp_lnc_391-RA	CPATCC_0004123	6.85645	0.380281	6.90917	0.548963	6.39571	0.28398	6.10502	0.139552	7.42899	0.501898	3	-1	1	CPATCC_0004120	-0.04	CPATCC_0004130	0.28	CPATCC_0004110	0
Cp_lnc_363-RA	CPATCC_0004193	5.70405	0.109118	6.11168	0.15083	6.08591	0.27176	5.50583	0.1991	5.28156	0.155562	3	-1	0	CPATCC_0004190	-0.26	CPATCC_0004180	-0.44	CPATCC_0004200	-0.81
Cp_lnc_364-RA	CPATCC_0004233	5.60833	0.590523	6.61152	0.250402	6.29714	0.271834	5.60036	0.304944	5.53855	0.438968	3	-1	0	CPATCC_0004230	-0.7	CPATCC_0004220	-0.42	CPATCC_0004240	-0.56
Cp_lnc_393-RA	CPATCC_0004573	7.70581	1.59794	7.37785	0.819092	8.29936	0.52656	6.55706	0.11176	7.63663	1.53099	6	-1	1	CPATCC_0004570	0.46	CPATCC_0004580	0.34	CPATCC_0004560	-0.53
Cp_lnc_365-RA	CPATCC_0004653	8.8224	0.29394	10.1478	0.117144	9.62032	0.405578	7.08687	0.397894	7.37242	1.27752	5	-1	0	CPATCC_0004650	-0.68	CPATCC_0004630	-0.41	CPATCC_0004660	-0.53
Cp_lnc_394-RA	CPATCC_0004673	7.14006	0.72202	7.31049	0.150127	6.72383	0.46247	6.07568	0.569856	7.09587	0.792832	9	-1	1	CPATCC_0004670	-0.05	CPATCC_0004680	-0.06	CPATCC_0004660	0.19
Cp_lnc_37-RA	CPATCC_0004683	8.5121	0.25093	6.20954	0.136971	6.06246	0.169821	6.9123	0.372724	6.89216	0.750326	8	0	0	CPATCC_0004680	0.5	CPATCC_0004690	0.69	CPATCC_0004670	0.23
Cp_lnc_396-RA	CPATCC_0004783	5.56751	0.532799	6.11888	0.182487	5.735	0.450293	6.81439	0.393927	6.60674	0.245885	8	0	0	CPATCC_0004780	0.7	CPATCC_0004790	0.8	CPATCC_0004770	0.72
Cp_lnc_38-RA	CPATCC_0004913	6.58209	0.344189	6.8709	0.565442	7.00669	0.39852	5.30402	0.194083	5.45866	0.33896	9	-1	0	CPATCC_0004910	-0.77	CPATCC_0004900	0.72	CPATCC_0004920	-0.77
Cp_lnc_366-RA	CPATCC_0004933	6.60958	0.850026	6.79432	0.545435	7.46843	0.366175	5.36565	0.171576	5.86741	0.645353	9	-1	0	CPATCC_0004930	0.85	CPATCC_0004920	-0.7	CPATCC_0004940	-0.72
Cp_lnc_397-RA	CPATCC_0005203	6.0117	0.291993	6.17419	0.256645	5.99597	0.290893	6.10964	0.375255	6.42325	1.01915	3	0	0	CPATCC_0005200	0.43	CPATCC_0005210	0.43	CPATCC_0005190	0.27
Cp_lnc_367-RA	CPATCC_0005623	5.27775	0.123013	5.28195	0.118732	5.42314	0.22058	5.28974	0.169065	6.19944	1.2817	1	0	1	CPATCC_0005620	0.2	CPATCC_0005610	0	CPATCC_0005630	0.21
Cp_lnc_398-RA	CPATCC_0005683	6.63819	0.36316	6.01894	0.173326	6.0414	0.133062	7.88016	0.516228	8.79967	0.149564	8	1	0	CPATCC_0005680	-0.75	CPATCC_0005690	0.78	CPATCC_0005660	0.35
Cp_lnc_368-RA	CPATCC_0005711	6.16196	0.833842	5.45983	0.19382	5.80894	0.250367	6.52416	0.207023	6.20509	0.719614	1	0	0	CPATCC_0005710	-0.32	CPATCC_0005700	0.43	NA	NA
Cp_lnc_369-RA	CPATCC_0005713	6.98965	1.51065	6.21093	0.708205	6.92483	0.321147	5.67604	0.296619	5.55896	0.510029	9	-1	0	CPATCC_0005710	0.81	CPATCC_0005700	-0.56	NA	NA
Cp_lnc_295-RA	CPATCC_0005723	7.08511	1.47792	6.40168	0.268647	6.79103	0.387473	5.36973	0.193789	5.35874	0.216073	9	-1	0	CPATCC_0005720	0.88	NA	NA	CPATCC_0005730	0.89
Cp_lnc_296-RA	CPATCC_0006053	5.87135	0.00727372	5.75533	0.119097	5.83731	0.266997	6.12506	0.287948	7.68485	1.21553	4	0	1	CPATCC_0006050	0.28	CPATCC_0006040	0.04	CPATCC_0006060	0.57
Cp_lnc_324-RA	CPATCC_0006103	5.75004	0.429054	5.42791	0.214217	5.35904	0.19593	6.0271	0.656735	5.9765	0.736251	1	1	0	CPATCC_0006100	0.29	CPATCC_0006110	0.44	CPATCC_0006090	0.4
Cp_lnc_325-RA	CPATCC_0006143	6.41323	0.305867	6.08783	0.255632	5.75014	0.37711	7.09234	0.226678	7.50232	1.02815	8	0	0	CPATCC_0006140	0.18	CPATCC_0006150	0.73	CPATCC_0006130	0.66
Cp_lnc_297-RA	CPATCC_0006223	9.02505	1.74255	7.17067	1.0284	8.46017	0.63612	6.37613	0.19066	6.6304	0.225029	6	-1	0	CPATCC_0006220	0.72	CPATCC_0006210	-0.06	CPATCC_0006230	0.81
Cp_lnc_298-RA	CPATCC_0006323	6.3732	0.31308	6.72318	0.450999	6.00958	0.462782	5.82244	0.160192	5.89404	0.680458	3	-1	0	CPATCC_0006320	-0.13	CPATCC_0006310	0.36	CPATCC_0006330	-0.24
Cp_lnc_299-RA	CPATCC_0006393	5.63325	0.625766	5.83417	0.416544	5.45122	0.26513	6.11988	0.144478	5.86217	0.496373	1	0	0	CPATCC_0006390	0.62	CPATCC_0006380	-0.54	CPATCC_0006400	0.33
Cp_lnc_13-RA	CPATCC_0006423	10.2011	0.294781	9.42334	0.717103	9.30254	0.316516	6.33527	0.500381	6.15751	0.493685	5	-1	0	CPATCC_0006420	-0.674183	CPATCC_0006430	-0.0685237	CPATCC_0006410	-0.89144
Cp_lnc_300-RA	CPATCC_0006493	5.86179	0.195007	6.96609	0.339749	6.29216	0.442689	5.76689	0.285948	6.13275	0.461875	3	-1	0	CPATCC_0006490	-0.31	CPATCC_0006480	0.58	CPATCC_0006500	-0.42
Cp_lnc_326-RA	CPATCC_0006543	7.88456	1.71682	7.57928	0.85201	8.9159	0.696187	6.26784	0.128147	6.4895	0.380331	6	-1	0	CPATCC_0006540	0.79	CPATCC_0006550	-0.27	CPATCC_0006530	-0.87
Cp_lnc_301-RA	CPATCC_0006623	5.48598	0.417505	5.90874	0.282306	5.91213	0.336766	7.21897	0.377174	8.65649	0.985913	8	1	1	CPATCC_0006620	0.68	CPATCC_0006610	0.85	CPATCC_0006630	0.82
Cp_lnc_302-RA	CPATCC_0006683	7.61203	1.85512	6.90004	0.991415	7.93916	0.430018	5.96876	0.276664	6.02746	0.746359	9	-1	0	CPATCC_0006680	0.61	CPATCC_0006670	-0.72	CPATCC_0006690	-0.79
Cp_lnc_303-RA	CPATCC_0006863	9.81408	2.57506	6.88557	0.552219	7.31729	0.540762	7.29551	0.768185	7.96052	0.527577	7	-1	0	CPATCC_0006860	-0.33	CPATCC_0006850	0.02	CPATCC_0006870	0.05
Cp_lnc_304-RA	CPATCC_0006913	5.30848	0.166477	5.3195	0.121149	5.33673	0.201004	5.91369	0.281537	7.33781	0.499005	1	1	1	CPATCC_0006910	-0.71	CPATCC_0006900	-0.14	CPATCC_0006920	-0.6
Cp_lnc_32-RA	CPATCC_0007003	8.87689	1.51218	6.43146	0.421057	6.78012	0.30201	6.05735	0.327117	5.92796	0.705892	9	-1	0	CPATCC_0007000	-0.25	CPATCC_0006990	-0.45	CPATCC_0007010	-0.69
Cp_lnc_327-RA	CPATCC_0007283	7.12279	0.148739	8.06895	0.581539	7.94417	0.282913	6.75425	0.234611	7.16553	1.02513	6	-1	0	CPATCC_0007280	0.51	CPATCC_0007290	-0.04	CPATCC_0007270	0.59
Cp_lnc_328-RA	CPATCC_0007293	5.46435	0.386915	5.8078	0.183391	6.11838	0.241216	5.99259	0.376161	7.80559	1.63859	4	0	1	CPATCC_0007290	0.12	CPATCC_0007300	0.21	CPATCC_0007280	-0.32
Cp_lnc_305-RA	CPATCC_0007353	6.00634	0.33024	5.88551	0.217085	6.23941	0.363494	6.57193	0.410209	6.49822	0.672881	3	0	0	CPATCC_0007350	-0.32	CPATCC_0007340	0.27	CPATCC_0007360	0.31
Cp_lnc_306-RA	CPATCC_0007403	5.67787	0.0720991	5.7723	0.380192	5.64157	0.103441	7.60581	0.196893	7.74757	0.361007	8	1	0	CPATCC_0007400	0.79	CPATCC_0007390	0.61	CPATCC_0007410	0.84
Cp_lnc_307-RA	CPATCC_0007473	5.48598	0.417505	5.71225	0.263704	5.47505	0.243314	6.22632	0.626061	6.57167	0.292263	1	0	0	CPATCC_0007470	0.6	CPATCC_0007460	0.14	CPATCC_0007480	0.7
Cp_lnc_329-RA	CPATCC_0007483	6.30134	0.227985	5.66437	0.259606	5.61941	0.240815	7.77646	0.59127	9.46915	1.6055	4	1	1	CPATCC_0007480	0.83	CPATCC_0007490	0.71	CPATCC_0007470	0.81
Cp_lnc_308-RA	CPATCC_0007543	5.56267	0.525956	5.42241	0.173179	5.3896	0.217024	6.05526	0.280211	8.45925	0.942647	4	0	1	CPATCC_0007540	0.73	CPATCC_0007530	0.15	CPATCC_0007550	0.79
Cp_lnc_330-RA	CPATCC_0007623	5.73927	0.775706	5.50373	0.168211	5.56593	0.274181	6.24542	0.244579	7.4268	1.51606	4	0	1	CPATCC_0007620	0.81	CPATCC_0007630	0.04	CPATCC_0007610	0.76
Cp_lnc_331-RA	CPATCC_0007783	5.22629	0.0502453	5.28261	0.160157	5.30223	0.14299	7.19535	0.166176	6.90286	0.448309	8	1	0	CPATCC_0007780	0.73	CPATCC_0007790	0.8	CPATCC_0007770	-0.49
Cp_lnc_332-RA	CPATCC_0007863	6.59589	0.358096	5.88784	0.273211	5.82165	0.355066	5.9551	0.201791	5.58475	0.40302	3	-1	0	CPATCC_0007860	-0.1	CPATCC_0007870	0.09	CPATCC_0007850	-0.05
Cp_lnc_309-RA	CPATCC_0007983	6.14138	0.201106	6.36977	0.110241	6.33608	0.366368	6.34678	0.160804	6.23217	0.509892	3	-1	0	CPATCC_0007980	0.14	CPATCC_0007970	0.28	CPATCC_0007990	-0.11
Cp_lnc_333-RA	CPATCC_0008153	5.41459	0.31654	5.3282	0.15622	5.41692	0.177155	6.03017	0.511504	6.97469	0.50133	1	1	0	CPATCC_0008150	0.82	CPATCC_0008160	0.73	CPATCC_0008140	0.8
Cp_lnc_33-RA	CPATCC_0008233	8.64666	2.4575	7.34398	1.12799	8.78916	0.669815	5.88262	0.168436	5.86288	0.470993	6	-1	0	CPATCC_0008230	0.78	CPATCC_0008240	-0.37	CPATCC_0008220	-0.31
Cp_lnc_334-RA	CPATCC_0008283	5.88097	0.9761	5.64153	0.207232	5.56149	0.245172	7.04255	0.268843	7.09695	0.125517	8	1	0	CPATCC_0008280	0.71	CPATCC_0008290	0.84	CPATCC_0008270	0.79
Cp_lnc_310-RA	CPATCC_0008313	5.52486	0.472483	5.61737	0.231726	5.47264	0.273976	6.54338	0.243555	7.00915	1.6613	1	1	0	CPATCC_0008320	0.53	CPATCC_0008300	0.15	CPATCC_0008330	0.07
Cp_lnc_311-RA	CPATCC_0008413	5.29726	0.150614	5.3592	0.124948	5.27035	0.134243	5.22534	0.0914783	7.19182	0.940554	1	0	0	CPATCC_0008410	0.206683	CPATCC_0008400	0.814469	CPATCC_0008420	0.47844
Cp_lnc_312-RA	CPATCC_0008423	6.95342	0.595075	6.79878	0.508354	6.979	0.546958	7.47458	0.377797	6.48681	0.681556	9	0	0	CPATCC_0008420	-0.12	CPATCC_0008410	0.2	CPATCC_0008430	-0.07
Cp_lnc_313-RA	CPATCC_0008473	5.80479	0.431419	6.0469	0.233341	6.03647	0.280796	5.92894	0.348175	6.24383	0.448058	3	-1	0	CPATCC_0008470	-0.13	CPATCC_0008460	-0.2	CPATCC_0008480	0.21
Cp_lnc_314-RA	CPATCC_0008523	5.76835	0.403164	5.46229	0.139741	5.50529	0.234976	6.94654	0.256759	7.12013	0.476339	8	1	0	CPATCC_0008520	0.64	CPATCC_0008510	0.7	CPATCC_0008530	0.75
Cp_lnc_335-RA	CPATCC_0008553	5.53675	0.26468	5.23747	0.123563	5.35673	0.269311	5.22534	0.0914783	6.61474	1.51544	1	0	1	CPATCC_0008550	0.04	CPATCC_0008560	0.14	CPATCC_0008540	0.02
Cp_lnc_336-RA	CPATCC_0008573	5.93631	0.368599	5.33773	0.242009	5.48632	0.224285	5.70515	0.30733	7.3861	0.780864	1	0	1	CPATCC_0008570	0.67	CPATCC_0008580	0.8	CPATCC_0008560	0.64
Cp_lnc_315-RA	CPATCC_0008643	7.033	0.471595	6.89419	0.336075	7.08969	0.358743	5.61994	0.151563	6.34116	0.585762	9	-1	1	CPATCC_0008640	0.26	CPATCC_0008630	-0.23	CPATCC_0008650	-0.03
Cp_lnc_316-RA	CPATCC_0008663	11.3718	0.317391	10.3671	0.288705	10.9621	0.547311	9.53664	0.220099	9.02769	0.444002	2	-1	0	CPATCC_0008670	-0.79	CPATCC_0008640	0.36	CPATCC_0008680	-0.78
Cp_lnc_337-RA	CPATCC_0008713	8.70394	0.0776835	8.63244	0.110859	8.78265	0.304523	7.02203	0.0380827	7.16107	0.576548	6	-1	0	CPATCC_0008710	-0.71	CPATCC_0008720	-0.37	CPATCC_0008680	-0.68
Cp_lnc_338-RA	CPATCC_0008723	5.36442	0.245582	5.2327	0.0719788	5.19076	0	6.20214	0.293259	6.32318	0.691336	1	1	0	CPATCC_0008720	0.44	CPATCC_0008730	0.75	CPATCC_0008710	0.76
Cp_lnc_339-RA	CPATCC_0008861	5.28471	0.132856	5.26317	0.129131	5.35256	0.219501	6.24461	0.10926	6.40619	0.672232	1	1	0	CPATCC_0008860	0.16	CPATCC_0008870	0.3	CPATCC_0008850	0.73
Cp_lnc_340-RA	CPATCC_0008863	5.30301	0.158746	5.30304	0.196595	5.22344	0.113203	6.62552	0.243293	7.24931	0.35583	8	1	0	CPATCC_0008860	-0.02	CPATCC_0008870	0.04	CPATCC_0008850	0.83
Cp_lnc_341-RA	CPATCC_0008973	6.71797	1.2908	8.65442	0.211013	8.85357	0.441786	7.40641	0.298626	7.35317	0.182312	6	-1	0	CPATCC_0008970	0.41	CPATCC_0008980	0.16	CPATCC_0008960	-0.53
Cp_lnc_342-RA	CPATCC_0009771	6.58915	0.0388609	6.13993	0.127167	5.95778	0.192431	5.48866	0.334161	5.7289	0.708464	3	-1	0	CPATCC_0009770	-0.36	CPATCC_0009780	0.49	CPATCC_0009760	0.15
Cp_lnc_343-RA	CPATCC_0009773	6.27388	0.31176	6.28036	0.129468	6.0905	0.212007	5.5462	0.230515	5.4896	0.321032	3	-1	0	CPATCC_0009770	-0.64	CPATCC_0009780	0.7	CPATCC_0009760	-0.11
Cp_lnc_317-RA	CPATCC_0009863	5.34124	0.212808	5.23547	0.0782734	5.25256	0.144616	6.3958	0.530171	5.98138	0.757861	1	1	0	CPATCC_0009860	0.46	CPATCC_0009850	0.76	CPATCC_0009880	0.51
Cp_lnc_318-RA	CPATCC_0009993	6.15717	0.306323	7.54648	0.09615	7.34385	0.240602	5.67803	0.217393	5.88351	0.498445	9	-1	0	CPATCC_0009990	-0.8	CPATCC_0009980	0.7	CPATCC_0010000	0.7
Cp_lnc_319-RA	CPATCC_0010403	6.91264	1.00798	6.78861	0.574495	7.29064	0.226583	6.38499	0.193439	8.41831	1.83802	7	-1	1	CPATCC_0010400	0.39	CPATCC_0010380	-0.13	CPATCC_0010410	-0.03
Cp_lnc_320-RA	CPATCC_0010703	10.1575	1.35281	10.8005	0.835206	10.803	0.673901	5.52687	0.292892	5.91755	0.909852	5	-1	1	CPATCC_0010700	-0.13	CPATCC_0010690	0.77	CPATCC_0010710	-0.14
Cp_lnc_321-RA	CPATCC_0010873	7.58986	0.0321728	7.62335	0.0767951	8.26475	0.457303	6.05536	0.303758	7.10957	0.44263	6	-1	1	CPATCC_0010870	0.77	CPATCC_0010850	-0.77	CPATCC_0010880	-0.74
Cp_lnc_344-RA	CPATCC_0010883	9.52988	0.539362	9.54568	0.268219	9.96218	0.306021	8.31806	0.125646	8.15469	0.325693	5	-1	0	CPATCC_0010880	-0.83	CPATCC_0010920	-0.81	CPATCC_0010870	0.8
Cp_lnc_345-RA	CPATCC_0010983	5.47322	0.399447	5.22892	0.100961	5.46876	0.23743	6.10556	0.213981	8.63461	2.02741	4	1	1	CPATCC_0010980	0.7	CPATCC_0010990	0.74	CPATCC_0010950	0.82
Cp_lnc_322-RA	CPATCC_0011133	7.04032	0.682589	8.07928	0.588114	7.95531	0.423032	6.45347	0.376309	6.93373	0.451804	6	-1	0	CPATCC_0011140	0.41	CPATCC_0011120	0.68	CPATCC_0011150	0.41
Cp_lnc_323-RA	CPATCC_0011153	6.32467	0.86903	5.56505	0.21513	5.44417	0.22601	5.68073	0.237505	6.84159	0.531545	1	0	1	CPATCC_0011150	-0.46	CPATCC_0011140	-0.03	CPATCC_0011160	-0.49
Cp_lnc_235-RA	CPATCC_0011483	5.25229	0.0870099	5.25537	0.122386	5.24542	0.127763	7.74241	0.76741	7.56623	0.390391	8	1	0	CPATCC_0011480	NA	NA	NA	CPATCC_0011490	-0.71
Cp_lnc_27-RA	CPATCC_0011493	7.42292	3.05625	8.38734	1.78713	10.5995	0.619463	5.93898	0.273003	5.74167	0.698791	5	-1	0	CPATCC_0011490	NA	NA	NA	CPATCC_0011500	0.56
Cp_lnc_262-RA	CPATCC_0011783	5.53353	0.384251	5.19076	9.59342e-16	5.19076	9.36222e-16	5.26083	0.11969	7.1616	0.471818	1	0	0	CPATCC_0011780	0.945525	CPATCC_0011770	0.963307	CPATCC_0011790	0.8593
Cp_lnc_263-RA	CPATCC_0011823	5.68933	0.0488888	5.34571	0.161805	5.20327	0.0433147	6.32834	0.247755	7.19855	0.321334	1	1	0	CPATCC_0011820	0.79	CPATCC_0011830	0.34	CPATCC_0011810	0.43
Cp_lnc_236-RA	CPATCC_0011923	5.60833	0.590523	5.34109	0.18965	5.38244	0.245079	5.56367	0.181423	6.69215	1.29733	1	0	1	CPATCC_0011920	0.44	CPATCC_0011910	-0.17	CPATCC_0011930	0.66
Cp_lnc_237-RA	CPATCC_0012063	6.31252	0.102764	5.88535	0.303723	6.03828	0.232672	6.64081	0.378906	6.69831	0.738316	8	0	0	CPATCC_0012060	-0.54	CPATCC_0012050	-0.25	CPATCC_0012070	-0.6
Cp_lnc_238-RA	CPATCC_0012073	6.611	0.163724	5.99439	0.137084	6.0659	0.185938	6.01795	0.155851	5.88466	0.515132	3	-1	0	CPATCC_0012070	0.1	CPATCC_0012060	0.3	CPATCC_0012080	0.2
Cp_lnc_264-RA	CPATCC_0012133	5.95326	1.07833	5.69468	0.17286	5.58163	0.283136	5.54711	0.249032	6.68688	0.670743	1	-1	1	CPATCC_0012130	0.38	CPATCC_0012140	0.24	CPATCC_0012120	0.56
Cp_lnc_265-RA	CPATCC_0012173	5.25229	0.0870099	5.19076	0	5.21611	0.087794	6.36167	0.643102	7.10085	0.78154	1	1	0	CPATCC_0012170	0.83	CPATCC_0012180	0.92	CPATCC_0012160	0.71
Cp_lnc_239-RA	CPATCC_0012241	7.27191	1.91925	6.58479	0.90017	7.47825	0.302238	5.5164	0.179405	5.7113	0.497683	9	-1	0	CPATCC_0012240	0.72	CPATCC_0012230	-0.02	CPATCC_0012250	-0.7
Cp_lnc_240-RA	CPATCC_0012243	11.6114	3.45857	12.0807	0.231107	12.0798	0.366365	6.88813	0.256666	6.08671	1.11954	5	-1	0	CPATCC_0012240	0.89	CPATCC_0012230	0.01	CPATCC_0012250	-0.7
Cp_lnc_266-RA	CPATCC_0012253	5.35325	0.22979	5.26642	0.0947194	5.27093	0.145909	6.10717	0.178223	7.66572	1.44987	4	1	1	CPATCC_0012250	0.79	CPATCC_0012260	0.8	CPATCC_0012240	-0.71
Cp_lnc_267-RA	CPATCC_0012321	5.7222	0.751571	5.73356	0.405074	5.57591	0.25544	5.25133	0.160254	5.75128	0.527802	1	-1	1	CPATCC_0012320	-0.08	CPATCC_0012340	-0.15	CPATCC_0012310	0.04
Cp_lnc_268-RA	CPATCC_0012323	5.69763	0.716819	5.95185	0.448033	5.66209	0.313004	5.4927	0.284782	6.28055	0.596552	1	-1	0	CPATCC_0012320	0.05	CPATCC_0012340	0.04	CPATCC_0012310	0.23
Cp_lnc_270-RA	CPATCC_0012343	5.22629	0.0502453	5.23484	0.116609	5.25939	0.129654	5.78419	0.299849	6.92595	0.96819	1	1	1	CPATCC_0012340	0.66	CPATCC_0012350	0.63	CPATCC_0012320	0.68
Cp_lnc_241-RA	CPATCC_0012473	5.57855	0.548407	5.37191	0.202622	5.46014	0.230327	5.64921	0.43176	8.50352	2.01724	4	0	1	CPATCC_0012470	0.56	CPATCC_0012460	0.49	CPATCC_0012480	-0.01
Cp_lnc_242-RA	CPATCC_0012553	11.1939	2.21204	8.4804	1.34992	10.0053	0.329325	9.19401	0.213636	10.3566	0.729586	2	-1	0	CPATCC_0012560	-0.09	CPATCC_0012540	0.18	CPATCC_0012570	0.12
Cp_lnc_243-RA	CPATCC_0012761	5.42276	0.328098	5.31104	0.117142	5.38342	0.190123	5.58208	0.304021	6.00655	0.767972	1	0	0	CPATCC_0012760	0.39	CPATCC_0012750	0.38	CPATCC_0012770	0.53
Cp_lnc_244-RA	CPATCC_0012763	5.38155	0.26982	5.29169	0.15415	5.19076	9.36222e-16	5.19076	9.59342e-16	6.99854	0.944777	1	0	0	CPATCC_0012760	0.533259	CPATCC_0012750	0.479512	CPATCC_0012770	0.739221
Cp_lnc_271-RA	CPATCC_0012783	5.93668	0.595308	5.43692	0.151314	5.44686	0.216647	7.29357	0.138583	7.55586	0.492034	8	1	0	CPATCC_0012780	0.76	CPATCC_0012790	0.78	CPATCC_0012760	0.79
Cp_lnc_245-RA	CPATCC_0012813	7.99354	0.337305	7.96826	0.153456	7.66996	0.363595	8.14118	0.145503	7.77092	0.286573	7	-1	0	CPATCC_0012810	-0.36	CPATCC_0012800	0.11	CPATCC_0012820	0.23
Cp_lnc_272-RA	CPATCC_0012913	7.44454	0.125456	6.96372	0.141499	7.25418	0.262552	6.36934	0.0647019	6.83305	0.311157	9	-1	0	CPATCC_0012910	0.69	CPATCC_0012920	-0.38	CPATCC_0012900	-0.62
Cp_lnc_273-RA	CPATCC_0013393	5.79641	0.856511	5.71023	0.222255	5.60447	0.26061	6.74092	0.288213	7.14335	0.671345	8	1	0	CPATCC_0013390	-0.83	CPATCC_0013400	-0.8	CPATCC_0013380	-0.83
Cp_lnc_246-RA	CPATCC_0013603	5.45047	0.367277	5.80986	0.241324	6.21362	0.281253	6.67153	0.607005	8.09476	2.1351	4	0	1	CPATCC_0013600	0.47	CPATCC_0013580	0.39	CPATCC_0013610	0.76
Cp_lnc_4-RA	CPATCC_0013733	6.77268	0.0746552	8.11219	0.387098	7.48802	0.263884	8.27322	0.269013	8.14963	0.295687	7	0	0	CPATCC_0013730	0.495834	CPATCC_0013720	0.489988	CPATCC_0013740	0.519039
Cp_lnc_274-RA	CPATCC_0013743	6.18052	0.339339	6.50248	0.505734	5.85307	0.468927	6.77195	0.160843	6.27846	0.541777	3	0	0	CPATCC_0013740	0.57	CPATCC_0013750	0.83	CPATCC_0013730	0.34
Cp_lnc_275-RA	CPATCC_0013753	5.4118	0.312589	5.78435	0.189275	5.39217	0.277858	6.16456	0.146677	5.69388	0.500918	1	0	0	CPATCC_0013750	0.61	CPATCC_0013760	0.67	CPATCC_0013740	0.47
Cp_lnc_28-RA	CPATCC_0013793	7.63373	0.0932195	6.85697	0.384203	7.38347	0.662866	6.095	0.183233	5.94399	0.530695	9	-1	0	CPATCC_0013790	0.84	CPATCC_0013800	0.53	CPATCC_0013780	0.85
Cp_lnc_247-RA	CPATCC_0013853	5.45284	0.370625	5.67904	0.270062	5.32777	0.210679	8.33585	0.324782	7.3051	0.379783	8	1	0	CPATCC_0013850	0.69	CPATCC_0013840	0.8	CPATCC_0013860	-0.69
Cp_lnc_248-RA	CPATCC_0014533	8.75322	1.92354	8.31403	0.659471	8.28344	0.715959	6.51802	0.331596	7.84139	1.23666	6	-1	1	CPATCC_0014530	-0.56	CPATCC_0014520	0.12	CPATCC_0014540	0.11
Cp_lnc_276-RA	CPATCC_0014563	9.65264	0.990673	10.304	0.557707	10.9062	0.335169	6.25475	0.188708	6.25467	0.572322	5	-1	0	CPATCC_0014560	-0.67	CPATCC_0014570	0.84	CPATCC_0014540	-0.47
Cp_lnc_278-RA	CPATCC_0014643	6.27241	0.38641	7.02566	0.130068	7.01754	0.166463	6.93671	0.634928	7.9592	1.37253	7	-1	1	CPATCC_0014640	0.13	CPATCC_0014650	0.74	CPATCC_0014630	0.35
Cp_lnc_29-RA	CPATCC_0014713	6.26993	0.556401	5.909	0.28743	5.94552	0.301894	5.35331	0.203668	5.37392	0.243539	3	-1	0	CPATCC_0014710	-0.29	CPATCC_0014700	0.54	CPATCC_0014720	-0.54
Cp_lnc_9-RA	CPATCC_0014743	6.93777	0.299694	7.19944	0.187343	6.9486	0.466273	6.58713	0.232919	6.36442	0.754308	9	-1	0	CPATCC_0014740	-0.411375	CPATCC_0014750	-0.539589	CPATCC_0014730	-0.495022
Cp_lnc_30-RA	CPATCC_0014793	7.15758	0.436258	6.47884	0.116883	6.75531	0.338733	6.35422	0.179924	6.66741	0.625328	9	-1	0	CPATCC_0014790	0.33	CPATCC_0014780	0.53	CPATCC_0014800	0.29
Cp_lnc_249-RA	CPATCC_0014813	5.30301	0.158746	5.69755	0.147709	5.45811	0.258634	5.32293	0.226815	5.41293	0.27823	1	-1	0	CPATCC_0014810	-0.01	CPATCC_0014800	0.27	CPATCC_0014820	0.04
Cp_lnc_279-RA	CPATCC_0014843	7.88806	0.726713	6.78426	0.330403	6.41296	0.529141	7.08986	0.185459	6.27448	0.551895	3	0	0	CPATCC_0014840	0.19	CPATCC_0014850	0.13	CPATCC_0014830	-0.23
Cp_lnc_250-RA	CPATCC_0014913	5.25229	0.0870099	5.32876	0.189163	5.52572	0.259697	6.58677	0.365473	6.5547	0.799988	1	1	0	CPATCC_0014910	0.31	CPATCC_0014900	0.66	CPATCC_0014920	0.55
Cp_lnc_251-RA	CPATCC_0015033	5.58164	0.552777	5.35948	0.181674	5.24669	0.141196	5.19076	0	6.57599	1.73612	1	-1	1	CPATCC_0015030	0.13	CPATCC_0015020	-0.03	CPATCC_0015040	-0.26
Cp_lnc_15-RA	CPATCC_0015123	8.45423	1.36117	8.58963	0.273667	8.80794	0.304468	5.49743	0.239018	5.19076	0.219547	6	-1	0	CPATCC_0015120	0.595406	CPATCC_0015130	0.878847	CPATCC_0015110	-0.534679
Cp_lnc_280-RA	CPATCC_0015393	6.09683	0.20227	5.70896	0.194512	5.80524	0.232288	6.6783	0.469793	7.19251	0.765389	8	1	0	CPATCC_0015390	0.63	CPATCC_0015400	0.28	CPATCC_0015380	0.76
Cp_lnc_281-RA	CPATCC_0015443	6.07368	0.18825	5.90443	0.430125	6.34767	0.349775	5.76999	0.324732	7.30432	1.12643	4	-1	1	CPATCC_0015440	-0.14	CPATCC_0015450	0.12	CPATCC_0015420	0.72
Cp_lnc_10-RA	CPATCC_0015483	8.28613	0.330544	7.17825	0.148985	6.9971	0.567695	6.92255	0.272527	6.96318	0.203813	7	-1	0	CPATCC_0015480	-0.166658	CPATCC_0015490	-0.119131	CPATCC_0015470	-0.136299
Cp_lnc_31-RA	CPATCC_0015533	8.41892	1.03518	7.58717	0.583977	8.42671	0.511453	6.117	0.293182	6.4874	0.695846	6	-1	0	CPATCC_0015530	0.87	CPATCC_0015520	0.57	CPATCC_0015540	-0.57
Cp_lnc_252-RA	CPATCC_0015553	5.81523	0.0141333	5.36707	0.19811	5.50272	0.272331	6.75472	0.277223	6.80245	0.711222	8	1	0	CPATCC_0015550	0.82	CPATCC_0015540	0.89	CPATCC_0015560	0.8
Cp_lnc_253-RA	CPATCC_0015603	8.08003	0.754078	7.07945	0.159384	6.98254	0.297872	7.12172	0.766564	7.41312	0.555354	7	-1	0	CPATCC_0015600	-0.19	CPATCC_0015590	-0.26	CPATCC_0015610	0.26
Cp_lnc_282-RA	CPATCC_0015663	5.40319	0.300416	5.58728	0.191702	5.51186	0.218211	5.7067	0.249612	7.8811	1.7777	4	0	1	CPATCC_0015660	0.83	CPATCC_0015670	0.6	CPATCC_0015650	0.73
Cp_lnc_254-RA	CPATCC_0015673	5.19076	0	5.19076	9.59342e-16	5.19076	9.36222e-16	5.26083	0.11969	7.53137	1.03332	1	0	0	CPATCC_0015670	0.393673	CPATCC_0015660	0.569747	CPATCC_0015680	0.665564
Cp_lnc_283-RA	CPATCC_0015713	5.44076	0.353552	6.04117	0.285939	5.97816	0.177241	5.41528	0.211597	5.37126	0.30923	3	-1	0	CPATCC_0015710	0.08	CPATCC_0015720	0.52	CPATCC_0015700	-0.32
Cp_lnc_284-RA	CPATCC_0015721	5.41735	0.320441	6.1217	0.762319	6.66722	0.234462	5.53558	0.216642	5.65717	0.386644	3	-1	0	CPATCC_0015720	0.72	CPATCC_0015730	-0.46	CPATCC_0015710	0.37
Cp_lnc_285-RA	CPATCC_0015723	6.28562	0.328366	6.66066	0.162595	6.57346	0.311045	5.42886	0.269987	5.71947	0.383938	3	-1	0	CPATCC_0015720	0.62	CPATCC_0015730	-0.25	CPATCC_0015710	0.05
Cp_lnc_255-RA	CPATCC_0015763	5.57543	0.543997	5.71913	0.234434	5.44777	0.308864	5.47722	0.197906	5.43927	0.310033	1	-1	0	CPATCC_0015760	0.08	CPATCC_0015750	0.08	CPATCC_0015770	0.06
Cp_lnc_286-RA	CPATCC_0015853	7.09891	0.225913	7.9969	0.505723	8.07506	0.452889	6.60797	0.332338	6.19518	0.717849	6	-1	0	CPATCC_0015850	0.8	CPATCC_0015860	-0.83	CPATCC_0015840	-0.83
Cp_lnc_287-RA	CPATCC_0016043	7.54003	0.789474	7.15906	0.109005	6.87592	0.339236	7.11516	0.184047	7.29883	0.486695	7	-1	0	CPATCC_0016040	0.25	CPATCC_0016050	0.25	CPATCC_0016030	0.4
Cp_lnc_289-RA	CPATCC_0016143	5.46209	0.383715	5.2963	0.135276	5.3029	0.214028	6.38006	0.292916	7.29994	0.884329	1	1	0	CPATCC_0016140	0.88	CPATCC_0016150	0.87	CPATCC_0016130	0.81
Cp_lnc_6-RA	CPATCC_0016353	7.52628	0.830303	9.14266	0.148222	9.26308	0.245597	6.46746	0.216018	6.36442	0.516301	6	-1	0	CPATCC_0016350	0.569046	CPATCC_0016340	0.923938	CPATCC_0016360	-0.78877
Cp_lnc_8-RA	CPATCC_0016363	5.56429	0.528248	5.92362	0.333351	5.68593	0.45042	5.83423	0.146476	6.58558	0.643154	3	0	0	CPATCC_0016360	0.0507137	CPATCC_0016370	0.174673	CPATCC_0016350	-0.329872
Cp_lnc_291-RA	CPATCC_0016393	5.52119	0.467295	5.60562	0.303547	5.47632	0.276127	5.93461	0.268846	8.65353	1.47756	4	0	1	CPATCC_0016390	0.73	CPATCC_0016400	0.54	CPATCC_0016380	0.77
Cp_lnc_257-RA	CPATCC_0016493	7.90813	2.01874	7.35714	1.54355	8.95641	0.592886	5.76512	0.113049	6.24231	0.693747	6	-1	0	CPATCC_0016490	0.83	CPATCC_0016480	-0.81	CPATCC_0016500	-0.42
Cp_lnc_292-RA	CPATCC_0016543	7.00421	1.13096	6.14453	0.81643	6.96046	0.317836	5.41075	0.206873	5.57401	0.4004	9	-1	0	CPATCC_0016540	0.78	CPATCC_0016550	-0.03	CPATCC_0016530	0.79
Cp_lnc_293-RA	CPATCC_0016663	5.50411	0.443143	5.76045	0.16928	5.78019	0.241218	5.98234	0.149386	5.51731	0.421841	3	0	0	CPATCC_0016660	-0.03	CPATCC_0016670	0.27	CPATCC_0016650	-0.06
Cp_lnc_259-RA	CPATCC_0016693	5.45751	0.377229	5.53438	0.242898	5.41866	0.210827	5.33563	0.187606	5.31642	0.215772	1	-1	0	CPATCC_0016690	0.09	CPATCC_0016680	-0.08	CPATCC_0016700	-0.18
Cp_lnc_294-RA	CPATCC_0016893	5.25229	0.0870099	5.35499	0.167361	5.28881	0.15069	6.79357	0.445951	5.99182	0.775035	1	1	0	CPATCC_0016890	0.77	CPATCC_0016900	0.74	CPATCC_0016880	0.66
Cp_lnc_260-RA	CPATCC_0016923	5.3848	0.274405	5.37311	0.161665	5.35806	0.191042	6.29879	0.270474	8.18937	1.07497	4	1	1	CPATCC_0016920	0.76	CPATCC_0016910	0.79	CPATCC_0016930	0.66
Cp_lnc_261-RA	CPATCC_0017023	11.2699	2.95202	10.7409	1.60375	12.3702	0.590903	7.96677	0.445469	9.13319	0.418973	2	-1	0	CPATCC_0017020	0.83	CPATCC_0017010	0.79	CPATCC_0017030	-0.69
Cp_lnc_16-RA	CPATCC_0017033	6.93429	1.84894	7.1239	0.585113	7.34722	0.416941	5.8428	0.199401	6.23188	0.572179	9	-1	0	CPATCC_0017030	-0.559766	CPATCC_0017020	0.728936	CPATCC_0017040	0.470036
Cp_lnc_11-RA	CPATCC_0017463	8.73631	1.52894	7.06677	0.306308	7.56715	0.28778	6.56162	0.246069	7.62044	1.09046	9	-1	0	CPATCC_0017460	-0.560251	CPATCC_0017450	0.708556	CPATCC_0015470	-0.627043
Cp_lnc_177-RA	CPATCC_0017473	7.36021	0.0922123	8.68395	0.10038	8.82649	0.370935	7.13806	0.304193	7.56965	0.639599	6	-1	0	CPATCC_0017470	-0.66	CPATCC_0017480	-0.72	CPATCC_0017460	-0.7
Cp_lnc_178-RA	CPATCC_0017693	6.59625	0.917542	6.13755	0.450691	6.62191	0.271732	5.97416	0.207051	7.38872	1.46386	4	-1	1	CPATCC_0017690	0.04	CPATCC_0017700	-0.24	CPATCC_0017680	0.01
Cp_lnc_169-RA	CPATCC_0017983	7.28938	0.0980942	7.32385	0.979203	8.39591	0.501641	5.79519	0.415715	6.09944	0.503376	6	-1	0	CPATCC_0017980	-0.63	CPATCC_0017970	0.52	CPATCC_0017990	-0.62
Cp_lnc_179-RA	CPATCC_0018043	6.42292	0.0560424	5.65288	0.373214	5.77342	0.224541	5.70146	0.185565	8.56898	1.77709	4	-1	1	CPATCC_0018040	-0.21	CPATCC_0018050	0.54	CPATCC_0018030	0.11
Cp_lnc_170-RA	CPATCC_0018513	6.16728	0.411233	7.14365	0.268937	6.83643	0.558126	6.41763	0.389736	6.21511	0.224633	9	-1	0	CPATCC_0018510	-0.3	CPATCC_0018500	0.23	CPATCC_0018520	0.39
Cp_lnc_180-RA	CPATCC_0018523	5.81319	0.478891	5.70336	0.169689	5.77009	0.258372	7.11183	0.491879	7.11351	0.554687	8	1	0	CPATCC_0018520	-0.69	CPATCC_0018530	0.76	CPATCC_0018510	0.7
Cp_lnc_181-RA	CPATCC_0018593	6.41309	0.327914	5.97213	0.22327	6.22019	0.355565	5.65416	0.280969	6.3764	0.999583	3	-1	1	CPATCC_0018590	0.55	CPATCC_0018600	0.39	CPATCC_0018580	-0.01
Cp_lnc_175-RA	CPATCC_0018873	5.241	0.0710505	5.25757	0.121976	5.27117	0.201906	5.37925	0.240163	7.45176	1.12152	4	0	1	CPATCC_0018870	0.62	CPATCC_0018880	0.7	CPATCC_0018860	-0.74
Cp_lnc_195-RA	CPATCC_0018913	5.241	0.0710505	5.19076	0	5.33698	0.203729	6.91979	0.437065	6.81593	0.854124	8	1	0	CPATCC_0018910	-0.6	CPATCC_0018900	-0.36	CPATCC_0018920	-0.52
Cp_lnc_194-RA	CPATCC_0018963	7.52058	2.10175	7.7891	1.78976	9.11996	0.385955	5.88323	0.179127	6.70818	0.331695	6	-1	0	CPATCC_0018960	0.81	CPATCC_0018950	0.74	CPATCC_0018970	0.52
Cp_lnc_19-RA	CPATCC_0019043	8.00795	1.23022	6.98145	0.889384	7.81509	0.435369	6.55582	0.306515	7.01061	0.49275	6	-1	0	CPATCC_0019040	0.78	CPATCC_0019030	-0.24	CPATCC_0019050	-0.67
Cp_lnc_193-RA	CPATCC_0019053	6.74281	1.44095	8.20228	0.218513	8.227	0.297527	6.33743	0.13209	7.52772	0.384088	6	-1	0	CPATCC_0019050	-0.56	CPATCC_0019040	0.61	CPATCC_0019060	-0.61
Cp_lnc_192-RA	CPATCC_0019123	6.32855	1.17213	7.22107	0.771195	6.62011	0.197988	6.50172	0.249107	6.73884	0.459715	9	-1	0	CPATCC_0019120	-0.24	CPATCC_0019110	0	CPATCC_0019130	-0.33
Cp_lnc_191-RA	CPATCC_0019223	6.83331	0.432172	6.65392	0.276853	7.13025	0.25264	5.80409	0.161983	5.94393	0.55884	9	-1	0	CPATCC_0019220	0.77	CPATCC_0019210	0.54	CPATCC_0019230	-0.14
Cp_lnc_190-RA	CPATCC_0019543	5.67522	0.183875	5.5407	0.192003	5.52148	0.220835	6.07649	0.313054	7.08946	0.860044	1	0	0	CPATCC_0019540	0.48	CPATCC_0019530	0.31	CPATCC_0019550	0.7
Cp_lnc_174-RA	CPATCC_0019583	9.60566	1.00932	8.62167	0.147557	8.23409	0.41441	6.4602	0.321032	6.30374	0.813041	6	-1	0	CPATCC_0019580	0.55	CPATCC_0019590	0.56	CPATCC_0019570	0.86
Cp_lnc_189-RA	CPATCC_0019733	8.24975	0.232437	7.66457	0.664218	8.45003	0.479018	6.34348	0.479986	6.18945	0.454643	6	-1	0	CPATCC_0019730	-0.72	CPATCC_0019710	-0.76	CPATCC_0019740	-0.7
Cp_lnc_188-RA	CPATCC_0019763	5.45751	0.377229	5.9837	0.277879	6.12322	0.245368	5.59251	0.138697	5.54345	0.44286	3	-1	0	CPATCC_0019760	0.51	CPATCC_0019750	-0.45	CPATCC_0019770	-0.23
Cp_lnc_187-RA	CPATCC_0019943	5.27775	0.123013	5.34744	0.117264	5.31648	0.173801	5.33519	0.187239	7.02592	1.37893	1	0	1	CPATCC_0019940	0.23	CPATCC_0019930	0.48	CPATCC_0019960	0.38
Cp_lnc_173-RA	CPATCC_0020213	9.30496	0.784794	8.37463	0.16241	8.62107	0.241038	6.61759	0.377376	5.74035	0.531838	6	-1	-1	CPATCC_0020210	-0.67	CPATCC_0020220	0.87	CPATCC_0020200	-0.79
Cp_lnc_172-RA	CPATCC_0020263	5.51886	0.289977	5.26672	0.136914	5.2124	0.0749558	6.14342	0.202746	6.29551	0.328953	1	1	0	CPATCC_0020260	0.65	CPATCC_0020270	0.69	CPATCC_0020250	-0.76
Cp_lnc_186-RA	CPATCC_0020293	6.33035	0.0146392	6.61327	0.393386	6.25685	0.543558	7.11095	0.366169	7.51363	1.41223	8	0	0	CPATCC_0020280	0.22	CPATCC_0020270	0.51	CPATCC_0020310	0.72
Cp_lnc_185-RA	CPATCC_0020313	5.45047	0.367277	6.19361	0.545608	5.67819	0.354212	6.02699	0.289067	5.9242	0.52557	3	0	0	CPATCC_0020310	0.43	CPATCC_0020290	0.41	CPATCC_0020320	0.41
Cp_lnc_184-RA	CPATCC_0020353	5.81566	0.176639	5.45691	0.202344	5.31706	0.172312	7.01942	0.270087	6.4267	0.639546	8	1	0	CPATCC_0020350	0.68	CPATCC_0020340	0.89	CPATCC_0020360	0.6
Cp_lnc_3-RA	CPATCC_0020543	5.53385	0.485194	6.10542	0.149867	6.44692	0.229834	5.26968	0.208795	5.59157	0.172725	3	0	0	CPATCC_0020540	0.69327	CPATCC_0020550	-0.873107	CPATCC_0020530	-0.757967
Cp_lnc_183-RA	CPATCC_0020853	7.33215	0.635377	8.41299	0.520505	8.07472	0.266467	6.5491	0.374963	6.26526	0.846788	6	-1	0	CPATCC_0020850	-0.1	CPATCC_0020840	0.86	CPATCC_0020860	-0.61
Cp_lnc_171-RA	CPATCC_0021023	7.35738	1.94984	6.2997	0.953777	7.74463	0.695399	5.45483	0.133271	5.43664	0.36409	9	-1	0	CPATCC_0021020	0.72	CPATCC_0021030	-0.56	CPATCC_0021010	0.68
Cp_lnc_20-RA	CPATCC_0021243	6.3077	1.03995	6.02544	0.222795	6.64797	0.550221	5.36237	0.16689	5.37124	0.315942	3	-1	0	CPATCC_0021240	0.11	CPATCC_0021250	-0.73	CPATCC_0021230	0.55
Cp_lnc_196-RA	CPATCC_0021431	5.50018	0.437583	6.42015	0.404985	5.90766	0.381096	6.13293	0.29111	5.94973	0.743381	3	0	0	CPATCC_0021430	0.22	CPATCC_0021440	0.19	CPATCC_0021420	-0.31
Cp_lnc_197-RA	CPATCC_0021433	5.3749	0.260401	6.29571	0.216344	5.91432	0.30452	6.08168	0.35577	6.1062	0.669055	3	0	0	CPATCC_0021430	0.35	CPATCC_0021440	0.26	CPATCC_0021420	-0.44
Cp_lnc_198-RA	CPATCC_0021643	5.2618	0.10046	5.25047	0.109738	5.21936	0.0990492	5.3481	0.153652	7.55087	0.289236	1	0	1	CPATCC_0021640	0.69	CPATCC_0021650	0.78	CPATCC_0021630	0.72
Cp_lnc_176-RA	CPATCC_0021673	5.93508	0.183632	5.38038	0.193076	5.44941	0.243347	5.30402	0.194083	6.30024	1.38402	1	-1	1	CPATCC_0021670	0.15	CPATCC_0021660	-0.04	CPATCC_0021680	0.3
Cp_lnc_199-RA	CPATCC_0021713	6.64724	1.69788	6.35703	0.619488	6.5213	0.378153	8.0838	0.4707	8.24227	0.472472	7	0	0	CPATCC_0021710	0.78	CPATCC_0021720	0.93	CPATCC_0021700	-0.72
Cp_lnc_200-RA	CPATCC_0021723	6.57528	1.64051	7.16812	0.731912	7.50939	0.462717	7.07496	0.286285	5.91436	0.910067	9	-1	0	CPATCC_0021720	-0.29	CPATCC_0021730	0.28	CPATCC_0021710	-0.4
Cp_lnc_201-RA	CPATCC_0021833	10.1536	3.27745	10.6288	0.609915	11.4731	0.550425	7.88909	0.442605	8.80691	2.05334	2	-1	1	CPATCC_0021830	0.89	NA	NA	CPATCC_0021840	-0.73
Cp_lnc_202-RA	CPATCC_0021863	9.3802	0.0524508	8.74658	0.0786955	8.24134	0.464407	5.89471	0.312653	5.69478	0.485288	6	-1	0	CPATCC_0021860	-0.68	CPATCC_0021850	0.6	CPATCC_0021870	-0.71
Cp_lnc_219-RA	CPATCC_0021963	5.61681	0.602527	6.82035	0.56267	6.3587	0.312916	5.53478	0.24682	5.6979	0.546045	3	-1	0	CPATCC_0021960	-0.41	CPATCC_0021970	0.55	CPATCC_0021950	-0.69
Cp_lnc_204-RA	CPATCC_0022137	11.7089	1.8689	11.8003	0.207951	12.5447	0.644255	8.80815	0.259289	9.35203	0.56144	2	-1	0	CPATCC_0022140	-0.37	CPATCC_0022130	-0.84	CPATCC_0022150	0.69
Cp_lnc_205-RA	CPATCC_0022233	7.24023	0.781341	6.05497	0.20985	6.26443	0.350371	5.62747	0.222083	5.75811	0.39383	3	-1	0	CPATCC_0022230	0.55	CPATCC_0022220	-0.4	CPATCC_0022240	0.02
Cp_lnc_206-RA	CPATCC_0022473	6.74195	0.137162	8.39544	0.233998	7.65811	0.739266	6.21401	0.154884	6.41691	0.593647	9	-1	0	CPATCC_0022480	-0.6	CPATCC_0022460	-0.26	CPATCC_0022490	0.64
Cp_lnc_207-RA	CPATCC_0022793	5.91037	0.0479146	5.98881	0.0771737	5.78929	0.35043	6.77696	0.549422	7.16357	0.803315	8	0	0	CPATCC_0022800	0.74	CPATCC_0022770	0.81	CPATCC_0022810	0.53
Cp_lnc_22-RA	CPATCC_0022863	5.6011	0.58031	5.96435	0.29049	5.60241	0.317661	7.62808	0.164476	7.19555	0.458183	8	1	0	CPATCC_0022870	0.29	CPATCC_0022850	0.77	CPATCC_0022880	-0.09
Cp_lnc_208-RA	CPATCC_0022903	7.76367	0.38458	8.713	0.433721	8.58327	0.331414	5.9786	0.144523	6.03427	0.596748	6	-1	0	CPATCC_0022900	-0.71	CPATCC_0022890	0.45	CPATCC_0022910	-0.67
Cp_lnc_221-RA	CPATCC_0022993	5.50411	0.443143	6.21966	0.266393	6.07898	0.172975	5.35615	0.207647	5.56313	0.377897	3	-1	0	CPATCC_0022990	-0.65	CPATCC_0023000	0.54	CPATCC_0022980	-0.49
Cp_lnc_222-RA	CPATCC_0023413	7.54868	0.120716	7.27754	0.190095	7.58528	0.320548	5.97517	0.169587	5.83499	0.49426	9	-1	0	CPATCC_0023410	0.78	CPATCC_0023420	0.09	CPATCC_0023400	-0.63
Cp_lnc_223-RA	CPATCC_0023443	7.33353	0.163121	7.43897	0.0853971	7.41669	0.236892	6.51895	0.114601	5.99955	0.758481	9	-1	0	CPATCC_0023440	-0.74	CPATCC_0023450	-0.82	CPATCC_0023430	-0.78
Cp_lnc_209-RA	CPATCC_0023753	7.47443	0.474512	6.75981	0.19204	6.6628	0.176616	6.18531	0.276639	6.18229	0.475667	9	-1	0	CPATCC_0023750	-0.1	CPATCC_0023740	-0.24	CPATCC_0023760	0.77
Cp_lnc_210-RA	CPATCC_0023763	7.49394	0.307871	6.91297	0.160855	6.79901	0.213684	5.545	0.376523	5.44754	0.338212	9	-1	0	CPATCC_0023760	0.7	CPATCC_0023750	-0.43	CPATCC_0023770	0.53
Cp_lnc_23-RA	CPATCC_0023853	8.19307	0.299144	7.813	0.163071	8.03728	0.404036	6.70026	0.379796	7.94837	0.667428	7	-1	0	CPATCC_0023850	-0.01	CPATCC_0023840	0.35	CPATCC_0023860	-0.44
Cp_lnc_211-RA	CPATCC_0024053	5.63099	0.131405	5.26276	0.123469	5.21673	0.08211	5.19076	9.59342e-16	8.08974	1.42713	1	0	1	CPATCC_0024050	0.903231	CPATCC_0024040	0.523047	CPATCC_0024060	-0.379442
Cp_lnc_24-RA	CPATCC_0024193	5.56751	0.532799	5.39793	0.209983	5.26622	0.186599	5.66193	0.256696	5.70112	0.451133	1	0	0	CPATCC_0024190	0.53	CPATCC_0024180	0.45	CPATCC_0024200	-0.32
Cp_lnc_224-RA	CPATCC_0024373	5.55611	0.516678	5.30735	0.128448	5.3051	0.17621	5.7964	0.250167	6.74697	0.819722	1	0	0	CPATCC_0024370	0.84	CPATCC_0024380	0.79	CPATCC_0024360	0.15
Cp_lnc_225-RA	CPATCC_0024413	10.6031	0.580948	10.1419	0.29196	10.3636	0.393851	6.25537	0.191442	6.61927	0.678366	5	-1	0	CPATCC_0024410	-0.69	CPATCC_0024420	-0.71	CPATCC_0024400	0.38
Cp_lnc_226-RA	CPATCC_0024463	7.06043	1.10257	8.89723	0.522227	8.75641	0.234493	7.92569	0.583829	8.85862	0.315631	7	-1	0	CPATCC_0024460	-0.22	CPATCC_0024470	-0.16	CPATCC_0024440	-0.01
Cp_lnc_227-RA	CPATCC_0024483	5.27018	0.112307	5.2135	0.0601574	5.19076	0	6.00443	0.575485	7.88519	1.18985	4	1	1	CPATCC_0024480	0.93	CPATCC_0024490	0.78	CPATCC_0024470	0.67
Cp_lnc_25-RA	CPATCC_0024543	8.15746	1.47639	6.84657	0.8894	7.80652	0.386577	5.84492	0.127715	5.75666	0.536973	9	-1	0	CPATCC_0024540	0.87	CPATCC_0024550	0.37	CPATCC_0024530	-0.49
Cp_lnc_212-RA	CPATCC_0024623	8.80751	2.57427	7.4618	0.941247	8.07485	0.272176	6.60067	0.151767	8.21098	0.723565	7	-1	1	CPATCC_0024620	0.3	CPATCC_0024610	0.57	CPATCC_0024630	-0.08
Cp_lnc_228-RA	CPATCC_0024723	5.43322	0.342883	5.39168	0.15504	5.35252	0.1825	7.61786	0.685524	8.44282	0.727267	8	1	0	CPATCC_0024720	-0.71	CPATCC_0024730	0.85	CPATCC_0024710	0.6
Cp_lnc_229-RA	CPATCC_0024753	6.55104	0.0789365	6.45816	0.0892308	6.75225	0.362046	5.45532	0.255552	5.40914	0.390288	3	-1	0	CPATCC_0024750	-0.58	CPATCC_0024760	0.84	CPATCC_0024740	-0.49
Cp_lnc_232-RA	CPATCC_0024943	5.67885	0.690263	5.2421	0.114978	5.50371	0.229293	5.73578	0.254723	8.10619	0.483367	4	0	1	CPATCC_0024940	0.68	CPATCC_0024930	0.74	CPATCC_0024950	0.03
Cp_lnc_217-RA	CPATCC_0024973	5.52668	0.475054	5.87101	0.569241	5.62524	0.251235	6.16899	0.28166	6.17169	0.510282	1	0	0	CPATCC_0024970	0.4	CPATCC_0024980	-0.57	CPATCC_0024960	0.06
Cp_lnc_12-RA	CPATCC_0025063	6.36434	0.516421	5.78663	0.273905	5.6963	0.336792	5.57965	0.180131	5.7558	0.348786	3	-1	0	CPATCC_0025060	-0.111902	CPATCC_0025050	-0.434678	CPATCC_0025070	0.123165
Cp_lnc_215-RA	CPATCC_0025183	5.48806	0.420436	5.35874	0.095801	5.34247	0.17169	5.68549	0.199854	7.63988	1.67099	4	0	1	CPATCC_0025180	0.71	CPATCC_0025190	0.58	CPATCC_0025170	0.62
Cp_lnc_216-RA	CPATCC_0025181	5.76911	0.242479	5.28611	0.126582	5.32493	0.14593	5.24674	0.148089	5.95364	0.952056	1	0	1	CPATCC_0025180	0.12	CPATCC_0025190	0.05	CPATCC_0025170	-0.01
Cp_lnc_213-RA	CPATCC_0026053	8.21876	0.329114	8.49294	0.372507	8.76241	0.551524	6.58676	0.645663	7.00015	0.801991	6	-1	0	CPATCC_0026050	0.77	CPATCC_0026030	0.8	CPATCC_0026060	0.73
Cp_lnc_230-RA	CPATCC_0026163	5.27018	0.112307	5.19076	0	5.19076	0	5.45783	0.262265	6.81443	1.13724	1	1	1	CPATCC_0026160	0.37	CPATCC_0026170	0.51	CPATCC_0026150	-0.72
Cp_lnc_231-RA	CPATCC_0026203	5.62648	0.616202	5.43866	0.186003	5.38455	0.217541	6.64934	0.271286	7.0965	0.498182	8	1	0	CPATCC_0026200	0.74	CPATCC_0026210	0.82	CPATCC_0026190	0.04
Cp_lnc_126-RA	CPATCC_0026503	8.46076	0.717781	7.41993	0.31086	7.17346	0.322769	6.9791	0.516733	6.80317	0.583904	9	-1	-1	CPATCC_0026500	-0.23	CPATCC_0026490	-0.14	CPATCC_0026510	-0.2
Cp_lnc_125-RA	CPATCC_0026563	5.57699	0.546207	5.64337	0.380639	5.47789	0.312882	7.02169	0.56742	6.8143	0.466332	8	1	0	CPATCC_0026560	0.34	CPATCC_0026550	0.85	CPATCC_0026570	0.85
Cp_lnc_124-RA	CPATCC_0026615	12.0685	0.718442	9.51798	0.518103	10.5569	0.466138	11.4102	0.267367	13.1165	0.233052	2	0	0	CPATCC_0026620	0.86	CPATCC_0026610	-0.47	CPATCC_0026640	0.51
Cp_lnc_97-RA	CPATCC_0026643	5.2618	0.10046	5.19076	0	5.21179	0.0728395	6.11626	0.52818	5.45071	0.336004	1	1	0	CPATCC_0026640	0.55	CPATCC_0026650	0.7	CPATCC_0026620	0.63
Cp_lnc_123-RA	CPATCC_0026673	5.44076	0.353552	5.39466	0.172378	5.38026	0.201118	7.78473	0.365684	8.15384	0.137696	8	1	0	CPATCC_0026670	0.81	CPATCC_0026660	0.69	CPATCC_0026680	0.56
Cp_lnc_122-RA	CPATCC_0026813	5.67104	0.29056	5.31901	0.140502	5.45921	0.228721	6.28099	0.516923	7.54903	0.749312	4	1	0	CPATCC_0026810	0.47	CPATCC_0026800	0.8	CPATCC_0026820	0.53
Cp_lnc_96-RA	CPATCC_0026873	5.37826	0.265153	5.69812	0.169319	5.61734	0.252542	6.66946	0.665192	6.2552	0.866591	1	1	0	CPATCC_0026870	0.6	CPATCC_0026880	0.04	CPATCC_0026860	-0.45
Cp_lnc_95-RA	CPATCC_0027053	10.116	0.0783659	8.47853	0.596693	8.92478	0.377016	6.82451	0.334529	6.65041	0.184913	6	-1	0	CPATCC_0027050	-0.83	CPATCC_0027060	0.83	CPATCC_0027040	0.59
Cp_lnc_94-RA	CPATCC_0027123	5.37147	0.255559	5.32084	0.161275	5.37808	0.23399	5.97405	0.621479	6.98415	1.00736	1	1	0	CPATCC_0027120	-0.54	CPATCC_0027130	0.64	CPATCC_0027110	-0.4
Cp_lnc_121-RA	CPATCC_0027313	5.42276	0.328098	5.70076	0.150153	5.52496	0.19578	5.42622	0.174365	6.32023	1.18574	1	-1	1	CPATCC_0027310	0.14	CPATCC_0027300	-0.04	CPATCC_0027320	0.19
Cp_lnc_120-RA	CPATCC_0027543	6.53309	0.308983	6.17321	0.448681	6.24159	0.564779	6.44708	0.269855	7.97176	1.96038	4	0	1	CPATCC_0027540	0.15	CPATCC_0027530	0.56	CPATCC_0027560	-0.11
Cp_lnc_119-RA	CPATCC_0027563	5.84592	0.293457	5.71698	0.310744	5.61909	0.301423	6.95501	0.497956	9.54283	1.34297	4	1	1	CPATCC_0027560	-0.27	CPATCC_0027550	0.78	CPATCC_0027570	-0.33
Cp_lnc_118-RA	CPATCC_0027573	6.68805	0.0534647	7.04415	0.34863	7.06162	0.314739	6.06473	0.279609	6.15855	0.496455	9	-1	0	CPATCC_0027570	0.36	CPATCC_0027560	0.36	CPATCC_0027580	-0.65
Cp_lnc_93-RA	CPATCC_0027683	6.49471	0.658966	5.80575	0.217495	6.14028	0.324888	6.23666	0.342075	7.9604	1.67695	4	0	1	CPATCC_0027680	-0.27	CPATCC_0027690	0.29	CPATCC_0027670	-0.21
Cp_lnc_92-RA	CPATCC_0027843	6.05267	0.378051	5.6309	0.085005	5.58119	0.228885	7.83398	0.171071	8.01708	0.343968	8	1	0	CPATCC_0027840	0.6	CPATCC_0027850	-0.78	CPATCC_0027830	0.42
Cp_lnc_117-RA	CPATCC_0027883	7.26792	0.156561	5.79553	0.467015	6.00435	0.260431	5.82629	0.243752	7.26781	1.77304	4	-1	1	CPATCC_0027880	-0.05	CPATCC_0027870	0.27	CPATCC_0027890	0.1
Cp_lnc_91-RA	CPATCC_0027953	5.53737	0.49018	5.84948	0.227294	5.72198	0.373757	7.01964	0.292788	8.16254	0.4535	8	1	0	CPATCC_0027950	0.74	CPATCC_0027960	0.84	CPATCC_0027940	0.22
Cp_lnc_115-RA	CPATCC_0028143	7.38067	0.098197	7.05767	0.236742	6.68626	0.397905	5.47891	0.144531	5.44566	0.333306	3	-1	0	CPATCC_0028140	0.28	CPATCC_0028130	0.75	CPATCC_0028150	-0.59
Cp_lnc_116-RA	CPATCC_0028141	10.0276	0.966786	9.24986	0.792357	10.1324	0.305058	6.56662	0.435543	6.74471	0.608514	5	-1	0	CPATCC_0028140	0.51	CPATCC_0028130	0.83	CPATCC_0028150	-0.74
Cp_lnc_114-RA	CPATCC_0028163	7.49151	0.32469	7.6906	0.254004	7.55577	0.150142	6.31222	0.274408	6.00695	0.567826	9	-1	0	CPATCC_0028160	-0.71	CPATCC_0028150	-0.68	CPATCC_0028170	-0.63
Cp_lnc_89-RA	CPATCC_0028183	9.80265	0.574375	8.36646	0.44874	8.55086	0.343853	7.23066	0.880812	6.83684	0.274248	6	-1	-1	CPATCC_0028180	-0.81	CPATCC_0028190	0.85	CPATCC_0028170	-0.52
Cp_lnc_90-RA	CPATCC_0028181	5.73707	0.197173	5.24632	0.146984	5.22857	0.0909407	7.24221	0.586935	7.30738	0.261784	8	1	0	CPATCC_0028180	0.76	CPATCC_0028190	-0.69	CPATCC_0028170	0.57
Cp_lnc_88-RA	CPATCC_0028223	11.5498	0.322619	9.19527	0.41162	10.122	0.624625	7.55088	0.170519	7.49569	0.286407	5	-1	0	CPATCC_0028220	0.56	CPATCC_0028230	0.88	CPATCC_0028200	-0.58
Cp_lnc_113-RA	CPATCC_0028253	5.84318	0.305882	5.58561	0.209211	5.86513	0.165458	6.49647	0.18308	6.29707	0.493343	1	0	0	CPATCC_0028250	-0.58	CPATCC_0028240	0.63	CPATCC_0028260	-0.56
Cp_lnc_43-RA	CPATCC_0028263	6.66631	1.04407	6.06575	0.436327	6.48309	0.253464	5.81017	0.158438	5.38842	0.342693	3	-1	0	CPATCC_0028260	0.79	CPATCC_0028250	0.72	CPATCC_0028270	-0.74
Cp_lnc_87-RA	CPATCC_0028603	7.81685	1.36861	7.68906	0.25814	8.05696	0.320025	6.75249	0.454314	7.43069	0.8338	6	-1	0	CPATCC_0028600	-0.36	CPATCC_0028610	-0.33	CPATCC_0028590	-0.57
Cp_lnc_86-RA	CPATCC_0028813	5.84677	0.927731	7.14647	0.558184	6.33234	0.395696	7.36978	0.438372	6.84674	0.69821	8	0	0	CPATCC_0028800	0.28	CPATCC_0028820	0.57	CPATCC_0028790	0.34
Cp_lnc_111-RA	CPATCC_0028883	5.55611	0.516678	5.43069	0.206269	5.604	0.253005	7.64562	0.106829	7.6364	0.329769	8	1	0	CPATCC_0028880	0.77	CPATCC_0028870	0.79	CPATCC_0028900	0.81
Cp_lnc_85-RA	CPATCC_0029013	8.63396	0.176654	8.95286	0.153691	9.28099	0.426111	6.27587	0.31431	6.21183	0.487412	6	-1	0	CPATCC_0029010	-0.78	CPATCC_0029020	0.77	CPATCC_0029000	-0.82
Cp_lnc_110-RA	CPATCC_0029043	5.37147	0.255559	5.26736	0.133935	5.20896	0.0630359	7.69397	0.172827	7.72964	0.496161	8	1	0	CPATCC_0029040	0.84	CPATCC_0029030	0.8	CPATCC_0029060	0.58
Cp_lnc_109-RA	CPATCC_0029093	5.40024	0.296243	5.28276	0.115986	5.23225	0.100205	6.41184	0.269623	6.43791	0.245273	1	1	0	CPATCC_0029090	0.85	CPATCC_0029080	0.81	CPATCC_0029100	0.83
Cp_lnc_108-RA	CPATCC_0029373	5.781	0.225662	5.71349	0.235479	5.5897	0.355168	8.00661	0.410934	7.31471	0.471821	8	1	0	CPATCC_0029360	0.85	CPATCC_0029350	0.78	CPATCC_0029390	0.85
Cp_lnc_84-RA	CPATCC_0030033	6.77961	0.372583	6.18415	0.209717	6.5089	0.303613	5.99802	0.29741	6.91444	1.08479	3	-1	1	CPATCC_0030030	0.18	CPATCC_0030040	0.03	CPATCC_0030020	-0.26
Cp_lnc_41-RA	CPATCC_0030173	7.16514	1.8681	7.14555	1.52102	8.88478	0.53269	5.59111	0.283925	6.34027	0.70419	6	-1	0	CPATCC_0030170	0.82	CPATCC_0030180	-0.76	CPATCC_0030160	-0.7
Cp_lnc_106-RA	CPATCC_0030283	5.63265	0.00815275	5.23484	0.116609	5.26338	0.178068	6.41324	0.436541	8.26227	1.80261	4	1	1	CPATCC_0030280	0.77	CPATCC_0030270	0.78	CPATCC_0030290	-0.27
Cp_lnc_79-RA	CPATCC_0030451	7.1502	0.541722	7.2608	0.129765	7.3333	0.222841	6.54058	0.480538	6.9607	0.206721	9	-1	0	CPATCC_0030450	-0.16	CPATCC_0030440	0.62	CPATCC_0030460	0.74
Cp_lnc_80-RA	CPATCC_0030453	5.88388	0.16305	5.65159	0.238557	5.7089	0.301464	5.53686	0.327538	7.82089	1.82034	4	-1	1	CPATCC_0030450	0.46	CPATCC_0030440	-0.27	CPATCC_0030460	-0.28
Cp_lnc_81-RA	CPATCC_0030473	7.04979	0.0184334	7.22791	0.192147	7.53341	0.334699	6.0816	0.191774	5.86958	0.645786	9	-1	0	CPATCC_0030470	0.78	CPATCC_0030460	0.75	CPATCC_0030480	0.77
Cp_lnc_82-RA	CPATCC_0030483	7.45445	1.87639	8.11498	0.191205	8.67928	0.477984	6.37433	0.222926	6.16134	0.977192	6	-1	0	CPATCC_0030480	0.88	CPATCC_0030470	0.89	CPATCC_0030490	-0.67
Cp_lnc_40-RA	CPATCC_0030553	7.37272	1.76793	7.51763	0.977431	8.53501	0.455007	5.56963	0.202526	5.95029	0.543165	6	-1	0	CPATCC_0030550	0.81	CPATCC_0030540	-0.68	CPATCC_0030560	-0.69
Cp_lnc_83-RA	CPATCC_0030593	10.8688	2.73714	9.43019	2.09022	11.887	0.72744	6.4601	0.320949	7.27282	0.893632	5	-1	0	CPATCC_0030590	0.88	CPATCC_0030580	-0.74	CPATCC_0030600	-0.84
Cp_lnc_100-RA	CPATCC_0030723	7.70205	0.190825	7.23109	0.254799	7.24382	0.259123	5.69881	0.157402	5.77583	0.594795	9	-1	0	CPATCC_0030720	0.75	CPATCC_0030730	0.77	CPATCC_0030710	-0.66
Cp_lnc_101-RA	CPATCC_0030783	9.3994	0.348771	9.69594	0.331228	10.2186	0.451249	6.26735	0.190593	6.6452	0.295112	5	-1	0	CPATCC_0030780	-0.77	CPATCC_0030790	0.81	CPATCC_0030770	-0.74
Cp_lnc_102-RA	CPATCC_0030785	8.42702	0.723748	7.80828	1.17918	9.06533	0.614204	5.85577	0.132246	5.71528	0.503121	6	-1	0	CPATCC_0030780	-0.83	CPATCC_0030790	0.75	CPATCC_0030770	-0.64
Cp_lnc_103-RA	CPATCC_0030793	6.28487	0.6783	6.46165	0.269622	6.79797	0.201251	5.99344	0.312814	5.54627	0.454836	3	-1	0	CPATCC_0030790	0.15	CPATCC_0030800	-0.6	CPATCC_0030780	-0.72
Cp_lnc_104-RA	CPATCC_0030813	7.19918	0.398671	6.69425	0.219119	7.06776	0.369779	5.9539	0.237514	5.95745	0.759174	9	-1	0	CPATCC_0030810	0.73	CPATCC_0030820	0.77	CPATCC_0030800	-0.69
Cp_lnc_105-RA	CPATCC_0030843	5.19076	0	5.27028	0.100686	5.25437	0.164058	6.04839	0.695176	5.58918	0.526543	1	1	0	CPATCC_0030840	0.47	CPATCC_0030390	0.24	CPATCC_0030830	-0.13
Cp_lnc_149-RA	CPATCC_0031013	9.58811	0.0646648	7.68945	0.5116	7.94246	0.237843	6.81901	0.565114	6.90815	0.49001	6	-1	0	CPATCC_0031010	0.55	CPATCC_0031020	0.54	CPATCC_0031000	-0.75
Cp_lnc_128-RA	CPATCC_0031073	10.0391	0.0765313	9.94924	0.700045	10.1201	0.386119	7.58693	0.784891	7.5955	0.821071	5	-1	-1	CPATCC_0031070	-0.65	CPATCC_0031060	0.85	CPATCC_0031080	-0.53
Cp_lnc_150-RA	CPATCC_0031273	8.26391	0.204908	6.55367	0.0824336	7.1619	0.479152	5.9039	0.135276	5.78373	0.56359	9	-1	0	CPATCC_0031270	0.39	CPATCC_0031280	0.92	CPATCC_0031260	0.29
Cp_lnc_151-RA	CPATCC_0031373	5.5707	0.537309	5.88401	0.184474	5.75489	0.386613	5.46903	0.191591	5.80103	0.454681	3	-1	0	CPATCC_0031370	0.18	CPATCC_0031380	-0.12	CPATCC_0031360	0.36
Cp_lnc_152-RA	CPATCC_0031403	6.00058	0.391273	6.25821	0.654151	6.01371	0.284073	6.51019	0.315405	8.31177	1.46937	4	0	1	CPATCC_0031400	-0.81	CPATCC_0031410	0.63	CPATCC_0031390	0.37
Cp_lnc_153-RA	CPATCC_0031483	7.55881	1.20207	7.5874	0.227221	7.56578	0.407206	8.34999	0.249051	7.98246	0.388061	7	0	-1	CPATCC_0031480	0.42	CPATCC_0031490	0.58	CPATCC_0031470	0.71
Cp_lnc_129-RA	CPATCC_0031553	5.70785	0.731269	6.62337	0.252228	6.4041	0.259944	8.25485	0.37012	8.74739	1.0915	7	1	0	CPATCC_0031550	0.66	CPATCC_0031540	0.78	CPATCC_0031610	0.2
Cp_lnc_154-RA	CPATCC_0031633	9.37245	0.101721	7.23918	0.569753	7.90178	0.607525	5.73333	0.440776	6.04938	0.830293	6	-1	0	CPATCC_0031630	-0.63	CPATCC_0031640	-0.63	CPATCC_0031620	0.56
Cp_lnc_155-RA	CPATCC_0032023	5.72183	0.117956	5.33611	0.174935	5.30663	0.181119	5.353	0.222134	6.53599	0.688136	1	0	1	CPATCC_0032020	0.45	CPATCC_0032030	0.48	CPATCC_0032010	0.23
Cp_lnc_156-RA	CPATCC_0032313	5.241	0.0710505	5.25192	0.104632	5.30926	0.192393	5.44192	0.336236	6.54136	0.987606	1	0	1	CPATCC_0032310	0.48	CPATCC_0032320	0.61	CPATCC_0032300	0.43
Cp_lnc_131-RA	CPATCC_0032413	7.19563	1.18511	7.04116	0.538561	6.50301	0.463796	5.45729	0.261802	6.28122	0.51235	3	-1	1	CPATCC_0032410	-0.31	CPATCC_0032400	0.32	CPATCC_0032420	-0.34
Cp_lnc_1-RA	CPATCC_0032423	6.60561	0.403923	6.88675	0.11252	6.49427	0.371591	8.02473	0.36551	7.48451	0.406769	7	0	0	CPATCC_0032420	0.772293	CPATCC_0032430	0.849161	CPATCC_0032410	0.860374
Cp_lnc_132-RA	CPATCC_0032483	5.19076	0	5.19076	9.59342e-16	5.23369	0.13576	5.19076	9.59342e-16	7.03291	0.748887	1	0	0	CPATCC_0032480	-0.0181609	CPATCC_0032470	0.511085	CPATCC_0032490	-0.477278
Cp_lnc_132-RA	CPATCC_0032483	6.55	1.26	7.39	0.14	6.87	0.56	5.98	0.25	6.19	0.59	1	0	0	CPATCC_0032480	0.55	CPATCC_0032470	0.64	CPATCC_0032490	NA
Cp_lnc_17-RA	CPATCC_0032513	6.92415	0.842031	6.54581	0.859021	7.1675	0.379489	5.52672	0.158822	5.43849	0.33369	9	-1	0	CPATCC_0032510	0.13	CPATCC_0032520	0.26	CPATCC_0032500	0.07
Cp_lnc_157-RA	CPATCC_0032625	11.1217	0.626089	7.8665	1.6736	7.54442	1.07055	6.17481	0.619739	11.0709	3.05726	7	-1	1	CPATCC_0032620	0.14	CPATCC_0032640	-0.03	CPATCC_0032610	-0.31
Cp_lnc_158-RA	CPATCC_0032693	8.96607	0.547823	7.49768	0.685194	7.77323	0.321652	6.93112	0.173078	6.52358	0.595512	6	-1	0	CPATCC_0032690	-0.66	CPATCC_0032700	0.79	CPATCC_0032680	-0.76
Cp_lnc_160-RA	CPATCC_0033443	9.652	0.109639	9.45965	0.235424	9.2923	0.352342	8.66153	0.608855	8.27345	0.286885	5	-1	-1	CPATCC_0033440	-0.58	CPATCC_0033450	0.75	CPATCC_0033420	-0.37
Cp_lnc_161-RA	CPATCC_0033463	6.08319	0.160885	5.66365	0.22805	5.96637	0.328135	5.32432	0.170194	9.74146	1.48588	4	-1	1	CPATCC_0033460	-0.07	CPATCC_0033470	0.43	CPATCC_0033450	0.01
Cp_lnc_133-RA	CPATCC_0033873	7.09092	0.526654	6.86074	0.417735	6.47053	0.25728	5.93159	0.194966	5.7932	0.605066	3	-1	0	CPATCC_0033870	-0.45	CPATCC_0033860	0.32	CPATCC_0033880	-0.46
Cp_lnc_134-RA	CPATCC_0033883	5.93631	0.368599	5.89	0.145133	5.77004	0.16676	5.19076	0	8.25921	1.74726	4	-1	1	CPATCC_0033880	0	CPATCC_0033870	0.17	CPATCC_0033890	0.02
Cp_lnc_162-RA	CPATCC_0033911	5.241	0.0710505	5.33053	0.239235	5.46705	0.218961	5.37701	0.178831	6.34824	1.44597	1	0	1	CPATCC_0033910	0.62	CPATCC_0033920	0.08	CPATCC_0033900	-0.07
Cp_lnc_163-RA	CPATCC_0033913	5.25229	0.0870099	5.25248	0.110136	5.21867	0.096681	7.07272	0.0972775	6.66639	1.1482	8	1	0	CPATCC_0033910	0.2	CPATCC_0033920	0.79	CPATCC_0033900	0.7
Cp_lnc_164-RA	CPATCC_0033963	5.87494	0.00220395	6.58851	0.547778	6.44074	0.268259	5.5547	0.180525	5.4192	0.300623	3	-1	0	CPATCC_0033960	-0.67	CPATCC_0033970	0.79	CPATCC_0033950	-0.19
Cp_lnc_135-RA	CPATCC_0034033	8.36445	0.81925	6.70569	0.512847	7.61258	0.578525	6.8024	0.225106	6.94387	0.253423	9	-1	0	CPATCC_0034030	0.41	CPATCC_0034020	0.62	CPATCC_0034040	-0.48
Cp_lnc_7-RA	CPATCC_0034043	9.32125	0.66408	8.18887	0.452758	8.8357	0.331091	6.62993	0.478374	6.07593	0.284566	6	-1	0	CPATCC_0034040	-0.899483	CPATCC_0034030	0.348054	CPATCC_0034050	-0.883581
Cp_lnc_136-RA	CPATCC_0034083	6.50112	0.151697	5.73234	0.193166	5.54585	0.283919	5.93397	0.198192	7.63704	0.78524	4	0	1	CPATCC_0034080	0.35	CPATCC_0034070	0.78	CPATCC_0034090	0.5
Cp_lnc_137-RA	CPATCC_0034143	6.12939	1.32742	6.45342	0.439548	6.14141	0.297619	6.87335	0.331165	7.85687	0.906616	8	0	0	CPATCC_0034140	0.69	CPATCC_0034130	0.67	CPATCC_0034150	0.72
Cp_lnc_138-RA	CPATCC_0034153	5.89799	0.131172	6.64283	0.24988	6.4252	0.17512	6.13047	0.247139	6.097	0.437078	3	-1	0	CPATCC_0034150	-0.44	CPATCC_0034140	-0.42	CPATCC_0034160	-0.39
Cp_lnc_139-RA	CPATCC_0034213	5.43827	0.350033	5.95263	0.559731	5.4729	0.240137	6.48977	0.351085	6.17399	0.488283	1	0	0	CPATCC_0034210	0.59	CPATCC_0034200	0.74	CPATCC_0034220	0.53
Cp_lnc_140-RA	CPATCC_0034343	6.18456	0.262173	6.84397	0.0988105	6.06301	0.6056	6.78047	0.307985	6.5329	0.7922	3	0	0	CPATCC_0034340	0.21	CPATCC_0034320	0.43	CPATCC_0034350	0.28
Cp_lnc_141-RA	CPATCC_0034373	7.89611	0.260889	9.79164	0.152182	9.58252	0.296307	6.49301	0.390407	6.24067	0.492106	5	-1	0	CPATCC_0034370	-0.41	CPATCC_0034360	0.73	CPATCC_0034380	0.8
Cp_lnc_142-RA	CPATCC_0034603	5.2618	0.10046	5.24569	0.093838	5.27722	0.177762	5.19076	0	6.7832	1.29043	1	-1	1	CPATCC_0034600	0.33	CPATCC_0034590	0.42	CPATCC_0034610	0.23
Cp_lnc_165-RA	CPATCC_0034883	6.75242	0.0375713	6.81767	0.357882	6.81747	0.426496	6.02239	0.185058	6.28056	0.595298	9	-1	0	CPATCC_0034880	0.67	CPATCC_0034890	0.4	CPATCC_0034870	-0.6
Cp_lnc_166-RA	CPATCC_0034893	5.82617	0.898599	6.5782	0.195059	6.62794	0.299149	6.03556	0.325258	6.09232	0.426202	3	-1	0	CPATCC_0034890	0.5	CPATCC_0034900	-0.12	CPATCC_0034880	0.58
Cp_lnc_167-RA	CPATCC_0034943	8.57261	0.446294	8.50248	0.765122	8.88806	0.458527	6.44303	0.237708	6.70265	0.747684	6	-1	0	CPATCC_0034940	-0.27	CPATCC_0034950	0.83	CPATCC_0034930	0.79
Cp_lnc_143-RA	CPATCC_0035173	6.53794	0.97584	6.06091	0.537672	6.61438	0.423534	5.39939	0.266856	5.50293	0.455554	3	-1	0	CPATCC_0035170	0.77	CPATCC_0035160	-0.74	CPATCC_0035180	0.85
Cp_lnc_144-RA	CPATCC_0035221	6.0198	1.17244	6.61808	0.678232	6.00179	0.275637	5.36259	0.215557	5.45071	0.336004	3	-1	0	CPATCC_0035220	-0.65	CPATCC_0035210	0.46	CPATCC_0035230	-0.61
Cp_lnc_145-RA	CPATCC_0035223	5.89421	0.994828	5.76279	0.118974	5.66744	0.326442	5.30209	0.191153	5.55695	0.378778	3	-1	0	CPATCC_0035220	-0.33	CPATCC_0035210	0.27	CPATCC_0035230	-0.29
Cp_lnc_146-RA	CPATCC_0035229	6.47738	0.849784	5.96779	0.45707	5.81464	0.290312	5.27803	0.153464	5.62334	0.408046	3	-1	0	CPATCC_0035220	-0.38	CPATCC_0035210	0.32	CPATCC_0035230	-0.37
Cp_lnc_147-RA	CPATCC_0035231	6.28596	0.405584	6.16549	0.141044	6.20386	0.249609	5.94	0.133179	6.41255	0.691426	3	-1	0	CPATCC_0035230	-0.07	CPATCC_0035220	0.07	CPATCC_0035240	0.3
Cp_lnc_148-RA	CPATCC_0035233	7.23951	0.801765	6.51328	0.213941	6.54886	0.303996	5.97754	0.230984	6.44618	0.280375	3	-1	0	CPATCC_0035230	-0.27	CPATCC_0035220	-0.15	CPATCC_0035240	0.52
Cp_lnc_36-RA	CPATCC_0035403	5.73578	0.770769	6.48324	0.477587	6.50318	0.231298	7.03768	0.611711	5.6858	0.618708	3	0	0	CPATCC_0035400	0.45	CPATCC_0035410	0.2	NA	NA
Cp_lnc_77-RA	CPATCC_0035443	6.02507	0.310896	6.31416	0.0403281	6.34829	0.221627	5.52787	0.240005	5.81756	0.601285	3	-1	1	CPATCC_0035440	0.48	CPATCC_0035430	-0.33	CPATCC_0035450	-0.04
Cp_lnc_64-RA	CPATCC_0035753	8.99868	0.233375	7.85535	0.601637	8.34634	0.36927	6.56885	0.227089	6.67747	0.593841	6	-1	0	CPATCC_0035750	-0.55	CPATCC_0035760	-0.59	CPATCC_0035740	-0.8
Cp_lnc_63-RA	CPATCC_0035783	5.31871	0.180943	5.22335	0.0862109	5.24722	0.195559	6.70187	0.333831	7.60692	0.734451	8	1	0	CPATCC_0035780	0.89	CPATCC_0035790	0.84	CPATCC_0035770	0.89
Cp_lnc_62-RA	CPATCC_0035893	5.67324	0.0655552	5.24899	0.15404	5.22473	0.11765	5.79317	0.421892	7.60815	1.51352	4	1	1	CPATCC_0035890	0.5	CPATCC_0035900	0.62	CPATCC_0035880	0.57
Cp_lnc_61-RA	CPATCC_0035923	5.40897	0.308587	5.19076	0	5.24429	0.126373	5.36068	0.21371	6.78344	1.72289	1	0	1	CPATCC_0035920	0.27	CPATCC_0035930	0.51	CPATCC_0035910	0.51
Cp_lnc_76-RA	CPATCC_0035953	5.49581	0.185374	5.20612	0.0262766	5.30533	0.200542	5.84957	0.38344	7.60014	0.796561	4	1	1	CPATCC_0035950	-0.75	CPATCC_0035940	0.8	CPATCC_0035960	0.64
Cp_lnc_75-RA	CPATCC_0036163	6.91135	1.09771	7.13046	1.72555	9.00949	0.674675	5.77538	0.320005	6.14144	0.575276	6	-1	0	CPATCC_0036160	0.84	CPATCC_0036150	0.59	CPATCC_0036170	-0.5
Cp_lnc_74-RA	CPATCC_0036173	6.27218	0.468978	7.06098	0.378948	7.0029	0.278398	5.28974	0.169065	5.43264	0.311872	9	-1	0	CPATCC_0036170	-0.48	CPATCC_0036160	0.71	CPATCC_0036180	-0.78
Cp_lnc_5-RA	CPATCC_0036543	5.87848	0.00280928	6.08396	0.172128	5.91339	0.324933	6.63736	0.527567	6.48095	0.957738	8	0	0	CPATCC_0036540	-0.617418	CPATCC_0036550	0.634504	CPATCC_0036530	-0.587535
Cp_lnc_73-RA	CPATCC_0036783	5.60833	0.590523	5.53971	0.317569	5.24337	0.0981565	6.21667	0.230327	5.73164	0.546131	1	0	0	CPATCC_0036780	0.29	CPATCC_0036770	0.68	CPATCC_0036790	0.72
Cp_lnc_59-RA	CPATCC_0037313	6.59209	0.55881	7.33837	0.241167	6.97611	0.233395	8.19345	0.409277	8.18887	0.80207	7	0	0	CPATCC_0037300	0.04	CPATCC_0037320	0.32	CPATCC_0037290	0.53
Cp_lnc_58-RA	CPATCC_0037323	5.74474	0.166667	5.58523	0.258712	5.55985	0.318105	5.44401	0.251936	6.65847	1.26241	1	-1	1	CPATCC_0037320	0.06	CPATCC_0037330	0.22	CPATCC_0037310	0.16
Cp_lnc_72-RA	CPATCC_0037443	6.82085	0.708323	6.2873	0.162598	6.36543	0.426076	5.89469	0.109903	5.85121	0.518064	3	-1	0	CPATCC_0037440	-0.25	CPATCC_0037430	-0.15	CPATCC_0037450	-0.7
Cp_lnc_71-RA	CPATCC_0037453	5.63541	0.0120532	5.44727	0.156195	5.47198	0.211741	5.4592	0.201916	7.56729	1.46153	4	0	1	CPATCC_0037450	0.19	CPATCC_0037440	0.32	CPATCC_0037470	0.33
Cp_lnc_57-RA	CPATCC_0037573	6.66802	0.438955	6.79329	0.329291	6.74835	0.306765	8.27172	0.16836	7.73469	0.18071	7	0	0	CPATCC_0037560	0.77	CPATCC_0037580	0.19	CPATCC_0037550	0.79
Cp_lnc_56-RA	CPATCC_0037653	5.39112	0.283348	5.2232	0.0858116	5.32883	0.211593	5.45624	0.338176	8.44715	1.4347	4	0	1	CPATCC_0037650	0.59	CPATCC_0037660	0.61	CPATCC_0037640	0.66
Cp_lnc_55-RA	CPATCC_0037723	6.2714	0.849749	6.44806	0.466644	6.92875	0.560681	5.64822	0.310783	5.87891	0.79671	9	-1	0	CPATCC_0037720	0.6	CPATCC_0037740	0.69	CPATCC_0037710	0.05
Cp_lnc_70-RA	CPATCC_0037903	6.69873	0.0760456	7.73066	0.493482	7.25889	0.226749	6.79671	0.146549	6.53156	0.629784	9	-1	0	CPATCC_0037900	-0.65	CPATCC_0037890	0.71	CPATCC_0037910	0.57
Cp_lnc_54-RA	CPATCC_0038113	6.68723	0.414906	5.88532	0.361193	5.75256	0.265842	7.2846	0.540838	7.85003	0.365322	8	1	0	CPATCC_0038110	0.86	CPATCC_0038120	0.84	CPATCC_0038100	0.87
Cp_lnc_69-RA	CPATCC_0038133	5.67988	0.278051	5.28403	0.161994	5.26149	0.135133	5.50994	0.300467	7.21412	1.3227	1	0	1	CPATCC_0038130	0.33	CPATCC_0038120	0.53	CPATCC_0038140	0.52
Cp_lnc_53-RA	CPATCC_0038353	5.79333	0.117608	5.35957	0.119425	5.30986	0.154325	5.22534	0.0914783	6.88275	0.825029	1	-1	1	CPATCC_0038350	0.11	CPATCC_0038360	0.54	CPATCC_0038340	0.09
Cp_lnc_67-RA	CPATCC_0038553	6.51215	0.106627	5.90615	0.11558	5.66061	0.446087	5.83665	0.172911	6.00366	0.786842	3	0	0	CPATCC_0038550	0.15	CPATCC_0038540	0.2	CPATCC_0038560	0.46
Cp_lnc_68-RA	CPATCC_0038551	6.46509	0.0426172	5.90981	0.294102	5.81694	0.438472	5.85821	0.29543	6.02082	1.03528	3	0	0	CPATCC_0038550	0	CPATCC_0038540	0.15	CPATCC_0038560	0.54
Cp_lnc_66-RA	CPATCC_0038603	5.83348	0.292157	5.26499	0.0999964	5.36683	0.250229	7.30234	0.476771	7.19129	0.453625	8	1	0	CPATCC_0038600	0.79	CPATCC_0038590	0.68	CPATCC_0038610	-0.55
Cp_lnc_52-RA	CPATCC_0038743	6.08722	0.215863	6.66069	0.233549	6.29418	0.325855	5.42548	0.222879	5.30777	0.199893	3	-1	0	CPATCC_0038740	NA	CPATCC_0038750	0.6	CPATCC_0038730	-0.68
Cp_lnc_44-RA	CPATCC_0038753	8.29465	2.13056	7.70854	1.79838	9.31907	0.447656	6.19239	0.147562	6.27791	0.539003	6	-1	0	CPATCC_0038750	0.76	CPATCC_0038760	-0.63	CPATCC_0038730	-0.59
Cp_lnc_51-RA	CPATCC_0039023	6.44267	0.12027	6.38671	0.357	6.21583	0.2784	5.80363	0.326095	5.94805	0.538415	3	-1	0	CPATCC_0039020	-0.26	CPATCC_0039030	-0.32	CPATCC_0039010	-0.18
Cp_lnc_50-RA	CPATCC_0039033	9.48236	0.777576	9.47257	0.572918	10.133	0.412538	6.9253	0.385367	6.82918	0.553048	5	-1	0	CPATCC_0039030	-0.73	CPATCC_0039040	0.87	CPATCC_0039020	-0.69
Cp_lnc_49-RA	CPATCC_0039083	5.75368	0.179307	5.42475	0.188905	5.30423	0.216755	6.95245	0.36321	7.62234	1.32741	8	1	0	CPATCC_0039080	0.75	CPATCC_0039090	0.82	CPATCC_0039070	0.82
Cp_lnc_48-RA	CPATCC_0039153	5.29726	0.150614	5.82242	0.713156	5.31333	0.156597	5.37433	0.203388	5.422	0.306655	1	-1	0	CPATCC_0039150	0.14	CPATCC_0039160	0.4	CPATCC_0039140	0.44
Cp_lnc_65-RA	CPATCC_0039283	6.32235	0.150527	6.97155	0.241053	6.69488	0.352071	5.83362	0.204899	6.05021	0.464989	3	-1	0	CPATCC_0039280	0.35	CPATCC_0039270	0.74	CPATCC_0039290	-0.66
Cp_lnc_46-RA	CPATCC_0039393	7.80322	0.0322931	8.01091	0.695732	8.52071	0.397666	6.62233	0.303164	6.78544	0.653627	6	-1	0	CPATCC_0039390	-0.44	CPATCC_0039400	-0.41	CPATCC_0039380	-0.46
Cp_lnc_47-RA	CPATCC_0039391	7.40389	0.374757	7.67452	0.460104	7.41811	0.216459	6.49425	0.222743	6.18991	0.551342	9	-1	0	CPATCC_0039390	-0.55	CPATCC_0039400	-0.48	CPATCC_0039380	-0.78
Cp_lnc_234-RA	CPATCC_0039533	5.19076	0	5.50356	0.368685	5.45362	0.235872	6.50989	0.274535	6.4636	0.139596	1	1	0	CPATCC_0039530	0.76	CPATCC_0039520	0.8	CPATCC_0039540	0.73
Cp_lnc_378-RA	CPATCC_0000855	5.98517	0.168231	5.24755	0.102992	5.26183	0.147775	6.50754	0.135742	7.29139	0.415653	8	1	0	NA	NA	CPATCC_0000860	0.92	CPATCC_0000850	0.77
Cp_lnc_34-RA	CPATCC_0001915	5.64483	0.111834	6.04981	0.296678	6.0603	0.200669	5.67706	0.250556	5.43387	0.307583	3	-1	0	NA	NA	CPATCC_0001910	0.62	CPATCC_0001920	-0.22
Cp_lnc_269-RA	CPATCC_0012325	11.2216	1.45699	11.7853	0.481769	12.9127	0.495042	8.5967	0.776698	8.90107	0.591992	2	-1	0	NA	NA	CPATCC_0012320	-0.46	CPATCC_0012310	-0.9
Cp_lnc_277-RA	CPATCC_0014615	5.28471	0.132856	5.37915	0.25476	5.45758	0.308054	6.00505	0.319652	6.48988	0.481308	1	0	0	NA	NA	CPATCC_0014620	0.75	CPATCC_0014610	0.67
Cp_lnc_159-RA	CPATCC_0032935	5.35706	0.235174	5.34535	0.113305	5.26209	0.142555	6.09452	0.25005	6.42092	0.362975	1	1	0	NA	NA	CPATCC_0032940	0.74	CPATCC_0032930	0.86
Cp_lnc_107-RA	CPATCC_0030215	5.19076	0	5.20699	0.042939	5.19076	9.36222e-16	5.19076	9.59342e-16	6.72572	0.588042	1	0	0	NA	NA	CPATCC_0030210	0.856002	CPATCC_0030220	0.457587
Cp_lnc_112-RA	CPATCC_0028875	5.34535	0.218618	5.44752	0.180036	5.39698	0.195614	6.44862	0.293787	6.65146	0.479847	1	1	0	NA	NA	CPATCC_0028870	0.79	CPATCC_0028880	0.79
Cp_lnc_127-RA	CPATCC_0026385	8.64372	0.332223	8.3363	0.972793	8.80211	0.385263	7.39082	0.206212	8.12548	0.449573	6	-1	0	NA	NA	CPATCC_0026380	-0.49	CPATCC_0026390	0.54
Cp_lnc_130-RA	CPATCC_0032045	5.22629	0.0502453	5.2229	0.0850323	5.2925	0.185449	6.04714	0.361025	6.93309	0.211016	1	1	0	NA	NA	CPATCC_0032040	0.76	CPATCC_0032050	-0.76
Cp_lnc_168-RA	CPATCC_0017635	5.25229	0.0870099	5.19076	0	5.19076	0	7.02962	0.726979	7.24402	0.406667	8	1	0	NA	NA	CPATCC_0017630	0.88	CPATCC_0017640	0.93
Cp_lnc_182-RA	CPATCC_0021135	5.73927	0.775706	5.58444	0.206068	5.45585	0.241043	7.62468	0.207778	8.0411	0.886522	8	1	0	NA	NA	CPATCC_0021130	-0.28	CPATCC_0021140	-0.89
Cp_lnc_203-RA	CPATCC_0022136	5.29726	0.150614	5.30531	0.112233	5.21147	0.0717276	5.48269	0.20835	6.09115	0.904102	1	0	1	NA	NA	CPATCC_0022130	0.65	CPATCC_0022140	0.18
Cp_lnc_205-RA	CPATCC_0022137	5.29726	0.150614	5.30531	0.112233	5.21147	0.0717276	5.48269	0.20835	6.09115	0.904102	1	0	1	NA	NA	CPATCC_0022130	0.65	CPATCC_0022140	0.18
Cp_lnc_21-RA	CPATCC_0021755	6.40169	1.71251	6.21569	0.66575	7.00986	0.264172	6.19936	0.464967	5.45198	0.327469	9	-1	0	NA	NA	CPATCC_0021760	0.79	CPATCC_0021750	-0.39
Cp_lnc_214-RA	CPATCC_0025455	5.44323	0.357035	5.48409	0.207081	5.60646	0.22748	5.79382	0.165791	6.80352	0.405424	1	0	0	NA	NA	CPATCC_0025460	-0.71	CPATCC_0025450	0.83
Cp_lnc_218-RA	CPATCC_0039515	5.28471	0.132856	7.31745	1.52249	8.60304	0.794773	7.55601	0.479671	8.28138	0.80267	7	-1	0	NA	NA	CPATCC_0039510	0.44	CPATCC_0039520	0.04
Cp_lnc_220-RA	CPATCC_0022135	6.85705	0.424499	6.51148	0.222717	6.82724	0.323668	5.98269	0.365615	9.79014	2.89331	4	-1	1	NA	NA	CPATCC_0022140	0.3	CPATCC_0022130	-0.09
Cp_lnc_233-RA	CPATCC_0039516	5.19076	0	5.26703	0.144982	5.2222	0.108896	6.5992	0.4488	6.65189	0.322385	1	1	0	NA	NA	CPATCC_0039520	0.83	CPATCC_0039510	-0.6
Cp_lnc_256-RA	CPATCC_0015815	5.40024	0.296243	6.18955	0.400996	6.19707	0.295864	5.5204	0.234523	5.41084	0.292546	3	-1	0	NA	NA	CPATCC_0015810	-0.43	CPATCC_0015820	0.41
Cp_lnc_26-RA	CPATCC_0039495	8.28255	4.01056	5.94279	0.385836	6.8678	0.398927	6.16331	0.502657	9.08433	1.66121	7	-1	0	NA	NA	CPATCC_0039490	0.24	CPATCC_0039500	0.28
Cp_lnc_288-RA	CPATCC_0016095	5.22629	0.0502453	5.21163	0.0358648	5.19076	0	6.15284	0.181447	7.07726	0.217536	1	1	0	NA	NA	CPATCC_0016100	0.88	CPATCC_0016090	-0.85
Cp_lnc_290-RA	CPATCC_0016285	8.73576	0.500433	7.40892	0.611762	8.27279	0.386837	5.53623	0.200399	5.49308	0.399006	6	-1	0	NA	NA	CPATCC_0016290	0.73	CPATCC_0016280	-0.02
Cp_lnc_349-RA	CPATCC_0000585	5.22629	0.0502453	5.20103	0.0271612	5.28412	0.174105	5.71934	0.452013	6.18218	0.768783	1	1	0	NA	NA	CPATCC_0000580	0.68	CPATCC_0000590	0.66
Cp_lnc_358-RA	NA	7.85148	0.317904	6.97077	0.338693	7.57235	0.536994	6.33139	0.167924	6.09206	0.492618	9	-1	0	NA	NA	CPATCC_0003730	0.89	CPATCC_0003740	0.87
Cp_lnc_39-RA	CPATCC_0030465	6.66065	1.85412	6.53352	0.864746	7.81394	0.684605	5.25133	0.160254	5.41519	0.30233	9	-1	0	NA	NA	CPATCC_0030460	-0.23	CPATCC_0030470	0.91
Cp_lnc_392-RA	CPATCC_0004395	5.85924	0.945368	6.56363	0.848853	5.95594	0.374735	7.8201	0.187363	7.21212	0.337281	8	0	0	NA	NA	CPATCC_0004400	0.77	CPATCC_0004390	-0.74
Cp_lnc_395-RA	CPATCC_0004745	9.47072	0.315431	9.51373	0.983665	9.05261	0.292631	7.40701	0.366188	6.63743	0.761734	5	-1	0	NA	NA	CPATCC_0004750	0.91	CPATCC_0004740	-0.85
Cp_lnc_45-RA	CPATCC_0027207	12.5703	0.998669	11.4843	0.261216	11.9074	0.385567	9.97841	0.532251	8.91977	0.403085	2	-1	-1	NA	NA	CPATCC_0027210	-0.82	CPATCC_0027200	-0.64
Cp_lnc_78-RA	CPATCC_0035415	7.22275	0.883999	7.25237	0.200149	7.72672	0.35949	5.52469	0.151431	5.7357	0.440519	9	-1	0	NA	NA	CPATCC_0035410	0.86	CPATCC_0035420	0.8
Cp_lnc_98-RA	CPATCC_0026395	12.1986	0.787643	9.99829	1.72427	11.8497	0.537112	7.90311	0.313087	8.77045	0.999502	2	-1	0	NA	NA	CPATCC_0026400	0.87	CPATCC_0026390	0.76
Cp_lnc_99-RA	CPATCC_0030405	5.19076	0	5.19076	9.59342e-16	5.31021	0.201818	5.32432	0.170194	6.68095	0.767194	1	0	0	NA	NA	CPATCC_0030410	-0.353411	CPATCC_0030400	0.559798
Cp_lnc_378-RA	CPATCC_0000855	5.98517	0.168231	5.24755	0.102992	5.26183	0.147775	6.50754	0.135742	7.29139	0.415653	8	1	0	NA	NA	CPATCC_0000860	0.92	CPATCC_0000840	0.77
std: standard deviation; DE: differetial expression (-1: downregulated; 0: not differentially expressed; 1: upregulated); antisense_cor: expression correlation with sense mRNA;

## Sheet: S6-48hEriched
Gene_ID	Type	Sense mRNA	Function of sense mRNA
Cp_lnc_220-RA	Internegnic	NA	NA
Cp_lnc_161-RA	Antisense	CPATCC_0033460	Uncharacterized protein
Cp_lnc_119-RA	Antisense	CPATCC_0027560	DnaJ/Thioredoxin domain containing protein
Cp_lnc_291-RA	Antisense	CPATCC_0016390	Tubulin beta chain
Cp_lnc_345-RA	Antisense	CPATCC_0010980	unspecified product
Cp_lnc_179-RA	Antisense	CPATCC_0018040	WD40-repeat-containing protein
Cp_lnc_241-RA	Antisense	CPATCC_0012470	PP2C like protein phosphatase
Cp_lnc_308-RA	Antisense	CPATCC_0007540	Haloacid dehalogenase-like hydrolase/Phospholipid-transporting ATPase
Cp_lnc_56-RA	Antisense	CPATCC_0037650	GATA zinc finger/AT hook containing protein
Cp_lnc_152-RA	Antisense	CPATCC_0031400	GDP-fucose transporter
Cp_lnc_354-RA	Antisense	CPATCC_0001710	DNA polymerase delta2%2Cinactive calcineurin like phosphatase subunit
Cp_lnc_106-RA	Antisense	CPATCC_0030280	Uncharacterized protein
Cp_lnc_134-RA	Antisense	CPATCC_0033880	Uncharacterized protein with EF-hand domain
Cp_lnc_260-RA	Antisense	CPATCC_0016920	Uncharacterized protein
Cp_lnc_347-RA	Antisense	CPATCC_0000260	Histone acetyltransferase
Cp_lnc_232-RA	Antisense	CPATCC_0024940	Thrombospondin type-1 (TSP1) repeat/EGF-like domain containing protein
Cp_lnc_246-RA	Antisense	CPATCC_0013600	Growth factor receptor cysteine-rich domain containing protein
Cp_lnc_120-RA	Antisense	CPATCC_0027540	Tetratricopeptide repeat
Cp_lnc_93-RA	Antisense	CPATCC_0027680	Uncharacterized protein
Cp_lnc_353-RA	Antisense	CPATCC_0001700	Histidine kinase-like ATPase domain containing-protein
Cp_lnc_227-RA	Antisense	CPATCC_0024480	Peptidase M16 C-terminal domain containing protein
Cp_lnc_282-RA	Antisense	CPATCC_0015660	Uncharacterized protein
Cp_lnc_80-RA	Antisense	CPATCC_0030450	ABC transporter
Cp_lnc_328-RA	Antisense	CPATCC_0007290	Uncharacterized protein
Cp_lnc_350-RA	Antisense	CPATCC_0000840	Prp5p C terminal KH eIF4A-1-family RNA SFII helicase
Cp_lnc_296-RA	Antisense	CPATCC_0006050	50S-L18Ae/60S-L20/60S-L18A ribosomal protein
Cp_lnc_266-RA	Antisense	CPATCC_0012250	Thrombospondin type-1 (TSP1) repeat/EGF-like domain containing protein
Cp_lnc_215-RA	Antisense	CPATCC_0025180	EGF-like domain containing protein
Cp_lnc_136-RA	Antisense	CPATCC_0034080	exportin 1
Cp_lnc_49-RA	Antisense	CPATCC_0039080	Oxysterol-binding protein
Cp_lnc_62-RA	Antisense	CPATCC_0035890	Vps4 oligomerisation/MIT/ AAA-type ATPase domain containing protein
Cp_lnc_76-RA	Antisense	CPATCC_0035950	HAD-superfamily hydrolase subfamily IIB
Cp_lnc_71-RA	Antisense	CPATCC_0037450	Fur1p like uracil phosphoribosyltransferase
Cp_lnc_330-RA	Antisense	CPATCC_0007620	UTP--glucose-1-phosphate uridylyltransferase
Cp_lnc_178-RA	Antisense	CPATCC_0017690	Ubiquitin-conjugating enzyme
Cp_lnc_281-RA	Antisense	CPATCC_0015440	SET domain containing protein
Cp_lnc_198-RA	Antisense	CPATCC_0021640	Uncharacterized protein
Cp_lnc_175-RA	Antisense	CPATCC_0018870	Uncharacterized protein with Tetratricopeptide repeat
Cp_lnc_336-RA	Antisense	CPATCC_0008570	Separin
Cp_lnc_376-RA	Antisense	CPATCC_0000500	Histone deacetylase
Cp_lnc_69-RA	Antisense	CPATCC_0038130	Serine/threonine-protein kinases
Cp_lnc_355-RA	Antisense	CPATCC_0002550	Serine/Threonine protein kinase
Cp_lnc_379-RA	Antisense	CPATCC_0001630	CCCH like finger domain nucleoporin
Cp_lnc_187-RA	Antisense	CPATCC_0019940	Like-Sm (LSM) domain containing protein

## Sheet: S7-NotCorrelated
ID	Exported to host (by study #)
Cp_lnc_380-RA
Cp_lnc_323-RA
Cp_lnc_133-RA
Cp_lnc_138-RA
Cp_lnc_46-RA
Cp_lnc_146-RA
Cp_lnc_245-RA
Cp_lnc_342-RA
Cp_lnc_303-RA	*
Cp_lnc_145-RA
Cp_lnc_305-RA
Cp_lnc_370-RA
Cp_lnc_131-RA
Cp_lnc_170-RA
Cp_lnc_200-RA
Cp_lnc_148-RA
Cp_lnc_93-RA
Cp_lnc_51-RA
Cp_lnc_192-RA
Cp_lnc_126-RA	*
Cp_lnc_226-RA
Cp_lnc_179-RA
Cp_lnc_253-RA
Cp_lnc_346-RA
Cp_lnc_10-RA	*
Cp_lnc_313-RA
Cp_lnc_298-RA
Cp_lnc_389-RA
Cp_lnc_312-RA
Cp_lnc_12-RA
Cp_lnc_332-RA
Cp_lnc_242-RA	*
Cp_lnc_267-RA
Cp_lnc_147-RA	*
Cp_lnc_161-RA
Cp_lnc_394-RA
Cp_lnc_117-RA
Cp_lnc_391-RA
Cp_lnc_14-RA	*
Cp_lnc_293-RA
Cp_lnc_132-RA
Cp_lnc_249-RA
Cp_lnc_23-RA
Cp_lnc_68-RA
Cp_lnc_134-RA
Cp_lnc_59-RA
Cp_lnc_335-RA
Cp_lnc_178-RA
Cp_lnc_268-RA
Cp_lnc_8-RA
Cp_lnc_58-RA
Cp_lnc_351-RA
Cp_lnc_255-RA
Cp_lnc_283-RA
Cp_lnc_259-RA
Cp_lnc_238-RA
Cp_lnc_53-RA
Cp_lnc_216-RA
Cp_lnc_328-RA
Cp_lnc_17-RA
Cp_lnc_251-RA
Cp_lnc_48-RA
Cp_lnc_121-RA
Cp_lnc_309-RA
Cp_lnc_157-RA
Cp_lnc_67-RA
Cp_lnc_176-RA
Cp_lnc_151-RA
Cp_lnc_84-RA
Cp_lnc_71-RA
Cp_lnc_279-RA
Cp_lnc_367-RA
Cp_lnc_140-RA
Cp_lnc_196-RA
Cp_lnc_187-RA
Cp_lnc_287-RA
Cp_lnc_315-RA
Cp_lnc_61-RA
Cp_lnc_324-RA
Cp_lnc_69-RA
Cp_lnc_30-RA
Cp_lnc_142-RA
Cp_lnc_372-RA
Cp_lnc_197-RA
Cp_lnc_348-RA
Cp_lnc_243-RA
Cp_lnc_35-RA
Cp_lnc_319-RA
Cp_lnc_185-RA
Cp_lnc_397-RA
Cp_lnc_155-RA
Cp_lnc_354-RA
Cp_lnc_80-RA
Cp_lnc_105-RA
Cp_lnc_77-RA
Cp_lnc_4-RA	*
Cp_lnc_188-RA
Cp_lnc_375-RA
Cp_lnc_310-RA
Cp_lnc_24-RA
Cp_lnc_205-RA
Cp_lnc_181-RA
#: Wang, Y., A. Y. Gong, S. Ma, X. Chen, Y. Li, C. J. Su, D. Norall, J. Chen, J. K. Strauss-Soukup and X. M. Chen (2017). "Delivery of Parasite RNA Transcripts Into Infected Epithelial Cells During Cryptosporidium Infection and Its Potential Impact on Host Gene Transcription." J Infect Dis 215(4): 636-643.

## Sheet: S8-167 Crypto Conserved lncRNAs
conserved_lncRNA
Cp_lnc_2
Cp_lnc_42
Cp_lnc_66
Cp_lnc_68
Cp_lnc_69
Cp_lnc_65
Cp_lnc_57
Cp_lnc_59
Cp_lnc_48
Cp_lnc_75
Cp_lnc_76
Cp_lnc_61
Cp_lnc_62
Cp_lnc_63
Cp_lnc_64
Cp_lnc_50
Cp_lnc_79
Cp_lnc_80
Cp_lnc_84
Cp_lnc_81
Cp_lnc_82
Cp_lnc_108
Cp_lnc_85
Cp_lnc_86
Cp_lnc_87
Cp_lnc_113
Cp_lnc_88
Cp_lnc_114
Cp_lnc_117
Cp_lnc_118
Cp_lnc_119
Cp_lnc_120
Cp_lnc_100
Cp_lnc_94
Cp_lnc_95
Cp_lnc_122
Cp_lnc_126
Cp_lnc_143
Cp_lnc_146
Cp_lnc_148
Cp_lnc_150
Cp_lnc_152
Cp_lnc_153
Cp_lnc_154
Cp_lnc_149
Cp_lnc_161
Cp_lnc_133
Cp_lnc_162
Cp_lnc_136
Cp_lnc_165
Cp_lnc_166
Cp_lnc_167
Cp_lnc_176
Cp_lnc_199
Cp_lnc_200
Cp_lnc_178
Cp_lnc_179
Cp_lnc_170
Cp_lnc_180
Cp_lnc_181
Cp_lnc_171
Cp_lnc_171
Cp_lnc_186
Cp_lnc_173
Cp_lnc_174
Cp_lnc_190
Cp_lnc_191
Cp_lnc_193
Cp_lnc_205
Cp_lnc_207
Cp_lnc_201
Cp_lnc_209
Cp_lnc_219
Cp_lnc_224
Cp_lnc_226
Cp_lnc_212
Cp_lnc_229
Cp_lnc_213
Cp_lnc_204
Cp_lnc_287
Cp_lnc_291
Cp_lnc_257
Cp_lnc_292
Cp_lnc_293
Cp_lnc_237
Cp_lnc_238
Cp_lnc_265
Cp_lnc_242
Cp_lnc_271
Cp_lnc_245
Cp_lnc_272
Cp_lnc_273
Cp_lnc_246
Cp_lnc_274
Cp_lnc_275
Cp_lnc_276
Cp_lnc_278
Cp_lnc_250
Cp_lnc_251
Cp_lnc_280
Cp_lnc_253
Cp_lnc_284
Cp_lnc_285
Cp_lnc_286
Cp_lnc_319
Cp_lnc_320
Cp_lnc_321
Cp_lnc_345
Cp_lnc_297
Cp_lnc_322
Cp_lnc_323
Cp_lnc_326
Cp_lnc_302
Cp_lnc_304
Cp_lnc_327
Cp_lnc_328
Cp_lnc_305
Cp_lnc_307
Cp_lnc_308
Cp_lnc_312
Cp_lnc_316
Cp_lnc_337
Cp_lnc_339
Cp_lnc_340
Cp_lnc_324
Cp_lnc_317
Cp_lnc_393
Cp_lnc_394
Cp_lnc_395
Cp_lnc_350
Cp_lnc_351
Cp_lnc_346
Cp_lnc_380
Cp_lnc_347
Cp_lnc_348
Cp_lnc_384
Cp_lnc_385
Cp_lnc_387
Cp_lnc_373
Cp_lnc_357
Cp_lnc_359
Cp_lnc_360
Cp_lnc_361
Cp_lnc_362
Cp_lnc_390
Cp_lnc_374
Cp_lnc_391
Cp_lnc_5
Cp_lnc_7
Cp_lnc_6
Cp_lnc_16
Cp_lnc_15
Cp_lnc_13
Cp_lnc_44
Cp_lnc_36
Cp_lnc_40
Cp_lnc_45
Cp_lnc_19
Cp_lnc_22
Cp_lnc_23
Cp_lnc_25
Cp_lnc_29
Cp_lnc_30
Cp_lnc_31
Cp_lnc_32
Cp_lnc_33
Cp_lnc_258
Cp_lnc_18

## Sheet: S9-10 ApiConserverd lncRNAs
Cp lncRNA ID	Cp sense mRNA	Cp sense mRNA description	Pf sense mRNA	Pf antisense RNA	Pf sense mRNA description	Tg sense mRNA	Tg sense mRNA description	Antisense?	Ortholog Group
Cp_lnc_354	CPATCC_0001710	DNA polymerase delta2,inactive calcineurin like phosphatase subunit	PF3D7_0308000	XLOC_000746	DNA polymerase epsilon subunit b, putative	TGME49_233820	DNA polymerase epsilon subunit B protein	NO	OG6_102286
Cp_lnc_265	CPATCC_0012170	P-type ATPase A domain containing protein	PF3D7_0727800	XLOC_002242	cation transporting ATPase, putative	TGME49_318460	P-type ATPase of unknown pump specificity (type V) protein	NO	OG6_101914
Cp_lnc_287	CPATCC_0016040	RecQ bloom helicase (RNA helicase+hrdc)	PF3D7_0918600	XLOC_003015	DNA helicase, putative	TGME49_306080	ATP-dependent DNA helicase, RecQ family protein	NO	OG6_100352
Cp_lnc_184	CPATCC_0020350	Uncharacterized transmembrane Protein	PF3D7_1030200	XLOC_003276	conserved Plasmodium protein, unknown function	TGME49_265790	hypothetical protein	Yes	OG6_134716
Cp_lnc_120	CPATCC_0027540	Tetratricopeptide repeat	PF3D7_1310800	XLOC_004823	conserved Plasmodium protein, unknown function	TGME49_289190	TPR_REGION domain-containing protein	NO	OG6_101869
Cp_lnc_100	CPATCC_0030720	Notchless	PF3D7_1146000	XLOC_003844	nucleolar preribosomal assembly protein, putative	TGME49_215740	WD_REPEATS_REGION domain-containing protein	NO	OG6_101916
Cp_lnc_156	CPATCC_0032310	Methyltransferase domain containing protein	PF3D7_1455200	XLOC_006352	methyltransferase, putative	TGME49_310070	Methyltranfer_dom domain-containing protein	Yes	OG6_100611
Cp_lnc_73	CPATCC_0036780	Ctr copper transporter	PF3D7_1439000	XLOC_006262	copper transporter	TGME49_262710	Copper transporter	NO	OG6_104136
Cp_lnc_67	CPATCC_0038550	Palmitoyltransferase	PF3D7_0303400	XLOC_000717	palmitoyl transferase (AnkDHHC)	TGME49_293730	ANK_REP_REGION domain-containing protein	NO	OG6_130937
Cp_lnc_44	CPATCC_0038750	Signal peptide region containing protein	PF3D7_1452500	XLOC_005847	SNARE protein, putative (BET1)	TGME49_300240	t-SNARE coiled-coil homology domain-containing protein	NO	OG6_101619
